# Supplementary material for: The role of HnrnpF/H as a driver of oligoteratozoospermia
Source: iScience. 2024 Jun 6;27(7):110198. doi: 10.1016/j.isci.2024.110198 (PMC11292545; doi:10.1016/j.isci.2024.110198)
Supplement: Table S2. Normalised log transformed quantitative data, related to Figure 2 [file mmc2.xlsx]

## Sheet: normalised (log2-log2(median))
Table S2, normalised log transformed quantitative data, related to Figure 2
		1	2	3	4	5	6	7	8	9	10	11	12	1	2	3	4	5	6	7	8	9	10		Fold change	p<0.05, D>2
UniProt_ID	Protein	Fertile_1-2	Fertile_1-1	Fertile_2-2	Fertile_2-1	Fertile_3-2	Fertile_3-1	Fertile_4-2	Fertile_4-1	Fertile_5-2	Fertile_6-2	Fertile_7-2	Fertile_8-2	Infertile_1-2	Infertile_2-2	Infertile_2-1	Infertile_3-2	Infertile_3-1	Infertile_4-2	Infertile_4-1	Infertile_5-1	Infertile_6-2	Infertile_7-2	ttest
Q7Z4H3	HDDC2_HUMAN	4.33977	4.11139	3.61499	4.19017	4.26699	3.63891	4.32004	4.24972	3.38671	3.71916	3.70602	4.21232	0.643721	0.00563405	0.423379	-0.418817	0.0698241	1.27177	0.250565	0.232328	-0.286442	0.713984	6.43178e-15	13.695	TRUE
P54727	RD23B_HUMAN	3.31437	2.86791	3.13187	2.45628	2.78476	2.56566	3.05411	3.02171	3.32253	3.37617	3.37753	3.10374	-0.0974106	0.259571	-0.242877	0.473881	0.236252	-0.0810987	-0.68795	-0.236879	0.721546	-0.345193	1.81634e-14	20.8645	TRUE
P49591	SYSC_HUMAN	-1.67943	-1.40298	-1.47239	-1.65945	-1.85822	-1.44518	-1.85087	-1.04623	-1.56592	-1.544	-1.74967	-1.8461	-5.07852	-4.8651	-5.26122	-5.29375	-4.63512	-4.15053	-4.46817	-4.31279	-4.51557	-3.85002	1.84961e-14	0.686339	FALSE
Q9UL16	CFA45_HUMAN	2.79513	2.26341	3.26669	2.61544	2.00782	2.60115	2.9804	2.49844	2.99593	2.86767	2.8688	2.86692	-0.39096	-0.86239	-0.450834	-1.34145	-0.0460776	0.0677468	-0.760062	-0.61406	-0.496799	-1.36573	2.67918e-14	1.03204	FALSE
P17174	AATC_HUMAN	5.17362	4.80701	4.25879	4.6273	4.29604	4.45011	4.99929	4.67161	4.62037	5.00264	4.62238	4.90356	1.12027	2.29258	2.04954	2.06239	1.65489	2.0103	0.91505	1.12213	1.44226	1.28501	3.92229e-14	9.70253	TRUE
P00918	CAH2_HUMAN	5.04689	4.47266	4.6848	4.37066	4.95187	4.60168	5.11651	4.71741	5.1722	5.06701	5.01201	4.77351	0.877892	1.77092	2.10325	1.78558	1.05886	1.8873	0.52808	2.22232	1.80862	1.20699	7.72569e-14	3.09719	TRUE
P59282	TPPP2_HUMAN	2.30069	2.53849	2.92125	2.52564	3.40595	2.92693	2.93466	3.20774	2.50759	2.42287	3.0166	2.49967	-2.02673	0.128938	-1.90641	-1.40338	-1.34789	-1.8762	-0.543463	-0.522778	-1.56757	-1.86769	2.19183e-13	23.891	TRUE
P06744	G6PI_HUMAN	6.10823	5.36163	5.4905	5.39167	5.36531	5.47678	5.63103	5.20768	5.48415	5.89179	5.77813	5.76941	1.69304	2.94423	3.10379	2.4283	1.76657	1.60842	1.27314	1.55615	2.71537	2.23201	2.22328e-13	13.3042	TRUE
Q6J272	F166A_HUMAN	4.91937	4.8491	4.86263	5.01046	5.10031	4.70147	5.66445	5.10675	5.00641	4.79698	4.70496	4.95611	2.51354	1.78703	1.85816	2.74588	2.24871	3.34539	1.97012	2.34422	2.25584	2.4209	2.55414e-13	2.21967	TRUE
P31948	STIP1_HUMAN	2.67427	2.92002	2.4663	2.63983	2.49192	2.71451	2.38222	2.70656	2.47964	2.92526	2.71081	2.3713	0.0643925	-0.770257	-0.371769	-0.133601	-0.872524	0.978994	-0.188506	0.627924	-0.160265	-0.377506	9.88426e-13	2.35437	TRUE
Q8NCR6	SMRP1_HUMAN	5.21323	4.55272	5.45858	4.46259	5.23796	4.92093	5.61616	4.98856	5.36258	5.0481	5.29522	4.56045	0.654496	1.52793	2.09609	1.41706	0.536172	0.815316	1.16406	-1.01684	0.685042	1.23513	1.21911e-12	12.7912	TRUE
P29218	IMPA1_HUMAN	5.42035	4.60596	4.66985	4.57956	5.24794	4.36228	5.54772	4.70766	4.80783	5.24367	4.93529	5.15103	0.861776	2.10698	2.62372	1.97068	1.65944	1.5681	0.192539	1.23135	1.47058	1.12903	2.25305e-12	4.12888	TRUE
P23634	AT2B4_HUMAN	3.52186	2.59874	3.13331	2.96006	3.30045	2.65592	3.26679	2.75892	3.50478	3.33591	3.0353	3.1708	0.403217	0.659978	1.3128	1.22964	0.462025	-0.214657	0.199884	0.570482	0.341813	1.13042	4.12343e-12	2.96853	TRUE
Q6UW49	SPESP_HUMAN	5.15655	5.00371	5.53741	3.99582	4.34322	3.19151	4.11073	3.52032	3.84652	3.78957	5.35692	4.37057	0.449961	0.883089	0.0106247	-0.531934	0.538993	0.680898	-0.0923363	-0.467256	0.583199	-1.02032	6.82339e-12	12.2064	TRUE
P99999	CYC_HUMAN	5.74602	4.39602	5.71666	5.447	6.48272	4.75493	5.65961	4.77557	5.61156	5.16232	5.60028	5.78958	0.522268	2.62635	1.84432	0.796666	0.454378	1.12068	1.6305	1.86062	1.62639	-0.137022	8.38822e-12	8.11434	TRUE
Q99497	PARK7_HUMAN	4.36563	3.97452	3.94686	3.94221	3.39031	3.81067	3.58534	3.96268	4.41005	4.49896	4.2312	4.45323	0.187721	1.47273	2.11861	1.56496	1.07808	1.45937	-0.0815147	0.92304	0.768463	0.541242	1.47892e-11	3.61754	TRUE
Q5T5A4	CA194_HUMAN	1.89518	1.56278	2.09297	1.7168	0.019533	1.55872	2.6009	1.92084	1.95461	1.90044	2.01533	2.07268	-0.741224	-1.31158	-2.0395	-2.18041	-1.61266	-1.58196	-1.41973	-1.47213	-1.80081	-2.89009	1.51599e-11	5.06141	TRUE
Q5JVL4	EFHC1_HUMAN	4.00162	4.01767	3.98757	4.08488	4.17703	3.99845	4.26852	4.15242	3.91688	3.90955	3.73024	4.03361	2.22307	2.41191	2.3684	2.78955	2.11692	2.95409	1.87954	2.68333	2.85078	1.96896	1.58159e-11	11.1811	TRUE
Q8IYX7	F154A_HUMAN	3.81148	3.57523	4.28878	3.62206	2.54859	3.68428	4.3012	3.81901	3.70762	3.69837	3.88701	3.48586	0.321268	1.27614	0.601373	0.648742	-0.0317272	0.496781	0.884326	-1.22781	-0.781763	0.0137115	1.83007e-11	2.79984	TRUE
Q99932	SPAG8_HUMAN	0.590872	0.672775	0.535659	0.737897	1.28269	0.700927	1.45701	0.797512	0.0539188	0.324664	0.462037	0.634574	-1.48951	-1.82966	-1.63454	-2.46103	-1.58042	-1.56566	-2.21931	-3.19533	-2.2264	-1.53986	1.929e-11	0.783943	FALSE
Q6URK8	TEPP_HUMAN	3.71681	3.34752	3.70435	3.5203	2.70359	3.43413	4.3317	3.6559	3.85723	3.6498	3.57833	3.74477	0.378191	-0.274407	0.207149	-0.250681	1.09556	1.63411	-0.522659	-0.488534	-0.665633	0.873404	1.95786e-11	4.05931	TRUE
Q96PU9	ODF3A_HUMAN	4.4376	3.33257	4.40379	3.657	3.553	2.83014	5.00005	3.66637	4.7104	4.50089	4.34368	2.60817	0.166201	-0.243558	0.492564	-0.440701	0.83039	0.640951	-0.437062	0.268459	0.488368	-0.827338	2.21655e-11	26.8075	TRUE
O95831	AIFM1_HUMAN	2.00849	1.93813	2.48657	2.44585	3.59508	2.31755	2.38491	2.24153	2.14676	1.92214	2.39676	2.53225	-0.0960134	0.79451	0.179749	-0.190146	-0.267798	0.447283	0.20391	0.337054	0.0588777	-0.100951	2.33763e-11	20.5489	TRUE
Q5JST6	EFHC2_HUMAN	4.06243	3.37197	3.9323	3.96055	4.36563	3.84083	4.25011	3.86686	4.15567	3.96244	3.68674	3.94799	2.16612	1.52944	2.43984	2.176	1.93924	2.95522	1.76725	2.13578	2.15157	2.23512	2.79439e-11	3.45576	TRUE
Q8N443	RIBC1_HUMAN	0.460735	0.0780059	0.638381	0.317245	0.357562	0.275086	0.499942	0.17133	0.321572	0.471794	0.349276	0.499615	-1.55453	-2.40733	-4.20238	-3.1228	-2.12716	-3.10791	-4.1168	-2.71839	-2.25734	-2.72219	3.22773e-11	1.08181	FALSE
P25325	THTM_HUMAN	2.41369	2.58042	2.60784	2.43416	2.05127	2.5902	1.60457	2.34797	2.31699	2.57267	2.61911	2.36024	0.243507	0.383009	1.02099	1.21324	0.894751	0.276956	0.536348	0.654825	0.73668	0.796412	3.43928e-11	2.20103	TRUE
P68371	TBB4B_HUMAN	8.47784	8.33995	8.46414	8.45581	8.81864	8.05645	8.59534	8.56321	8.44612	8.2105	8.15698	8.51072	6.73987	5.66278	5.58268	6.3098	6.20855	7.39655	5.64253	6.23118	5.77108	5.97784	3.94547e-11	2.46769	TRUE
Q3LXA3	DHAK_HUMAN	3.20988	3.44057	2.46395	3.30266	3.66002	3.19614	3.25404	3.41645	3.12721	3.20741	2.77323	2.93781	1.19454	0.0612524	1.17638	1.18066	1.25972	1.7006	0.592942	0.706319	1.4123	0.605001	5.34391e-11	0.886617	FALSE
P40926	MDHM_HUMAN	6.13384	5.37061	6.53934	5.95075	7.03326	5.79171	6.50332	5.68789	6.53684	6.19255	6.4264	6.4369	2.05119	3.4769	3.4691	4.03562	2.97131	2.8417	1.76057	2.15298	3.27599	3.52588	5.92003e-11	3.15174	TRUE
P62249	RS16_HUMAN	-0.911374	-1.10775	-0.987042	-0.209411	-1.25537	-1.14939	-1.29787	-0.874737	-0.742112	-0.446493	-0.727132	-0.840826	1.20279	1.39689	2.06139	1.63236	1.1546	1.23251	2.29623	3.03704	0.918777	1.84446	1.22294e-10	0.379438	FALSE
P13861	KAP2_HUMAN	5.83421	5.22062	5.42416	5.19483	5.37783	5.33239	5.39797	5.07672	5.27833	5.74422	5.52021	5.46113	3.14279	2.16603	2.87824	3.59685	2.59695	4.08101	3.18708	3.77913	2.63953	3.59733	1.3495e-10	2.23163	TRUE
P02794	FRIH_HUMAN	-3.54871	-3.95595	-3.60208	-4.33494	-3.95209	-4.09378	-4.30662	-4.5935	-3.5453	-3.49833	-4.15602	-3.89322	-0.607658	-0.595959	-0.188575	-2.15243	-1.18622	-1.21597	-0.865009	-0.88943	-2.35306	0.0943582	1.78467e-10	3.6459	TRUE
P50395	GDIB_HUMAN	2.6814	2.92024	1.87255	2.6751	2.95454	2.24845	3.40272	2.98093	2.23348	2.59751	2.1809	2.30497	-0.0401515	-0.688115	0.368065	0.330493	-0.352231	0.636249	-1.21753	0.626738	-0.987555	-0.436875	2.03484e-10	4.4156	TRUE
P35663	CYLC1_HUMAN	2.23758	1.53693	2.55987	1.65596	2.10187	1.5875	2.36257	1.75445	1.55417	1.56299	2.19227	1.92986	-1.5993	-1.45505	-1.56477	-1.37835	-1.62474	-1.02838	0.492659	-2.22737	0.120702	-1.27312	2.52347e-10	2.88702	TRUE
Q9BVK6	TMED9_HUMAN	0.329908	0.744742	-0.495964	0.986469	1.8824	0.520552	0.539433	0.545341	-0.0022323	0.227766	0.0539692	0.476629	2.6386	2.54088	2.96037	2.89747	3.20037	3.41333	2.65924	3.39501	2.52744	3.53552	2.73405e-10	0.53107	FALSE
O60664	PLIN3_HUMAN	3.11099	2.99386	2.79979	2.82319	2.27242	2.73504	3.20016	2.95033	1.55833	1.76444	2.80233	1.7283	0.765716	-0.249959	-0.236261	-0.417138	0.312539	0.46086	-0.290596	0.0446791	-0.226334	-0.846414	2.75119e-10	1.76144	FALSE
Q9BUN1	MENT_HUMAN	5.17558	4.47705	5.3357	4.25477	1.25292	4.85012	4.59525	4.6015	3.14548	3.78455	5.03403	4.32729	-0.508715	-0.29768	-0.796601	-0.849505	0.566016	-0.209981	-1.82078	0.192862	0.186506	-1.35411	3.1637e-10	15.1974	TRUE
Q9HAE3	EFCB1_HUMAN	1.80812	1.64306	2.13753	1.94949	2.80628	1.52148	2.49465	1.85159	1.85432	1.6662	1.82168	2.29733	0.549402	0.541659	0.21935	0.420813	0.455251	0.428053	-0.0574283	-0.406971	0.622826	0.166084	4.86784e-10	20.3553	TRUE
P62314	SMD1_HUMAN	-4.12752	-3.81072	-4.514	-3.52821	-3.12858	-4.32762	-3.36573	-4.46734	-4.11494	-3.54125	-4.51583	-3.11508	0.919037	-0.738855	-0.658777	-1.92092	0.187014	-1.29118	-0.707365	0.352562	-0.989398	-1.00162	4.93036e-10	26.6607	TRUE
A6NJV1	CB070_HUMAN	-0.0452055	-0.462514	-0.149455	-0.0297295	0.182224	-0.487447	0.143395	-0.478688	-0.740282	-0.345171	-0.431975	-0.761367	-1.89615	-2.38083	-2.15762	-2.91458	-2.75414	-1.2047	-3.13625	-2.95495	-2.55621	-2.19877	8.03856e-10	0.200321	FALSE
P06733	ENOA_HUMAN	6.95453	6.59984	6.23369	6.58124	7.5526	6.31532	7.2125	6.44395	6.44325	6.66997	6.43954	6.74342	3.45229	4.62134	4.88009	4.99729	3.63079	4.49343	3.33428	2.95225	3.50388	2.80823	9.55181e-10	9.20474	TRUE
P40925	MDHC_HUMAN	1.72129	1.76531	1.41497	1.91087	2.29988	1.80624	1.23335	1.9474	1.09554	1.58743	1.40866	1.80544	-2.04835	-0.163382	-0.296879	-0.779791	-1.15926	-0.229282	-1.45181	-2.13401	-0.0755644	-1.26028	1.03776e-09	1.14624	FALSE
P46926	GNPI1_HUMAN	0.0674688	0.158001	-0.344995	0.117054	1.20832	0.0420798	0.0361064	-0.366109	-0.599601	-0.0968373	-0.217898	0.0107563	-1.4532	-1.79064	-1.66122	-1.65875	-1.35012	-1.85373	-1.87861	-2.55887	-1.90876	-2.11405	1.17068e-09	0.000859323	FALSE
Q8IYK2	CC105_HUMAN	1.86823	2.04378	1.98742	1.77848	2.45607	0.902282	1.67007	2.01049	1.77209	1.43804	1.52017	1.90943	0.223596	0.0862414	0.142588	-0.493841	-0.251172	0.686244	0.561022	-0.210423	0.116194	0.110595	1.22055e-09	2.06261	TRUE
P07954	FUMH_HUMAN	4.93318	4.92869	5.0142	4.97612	4.99037	4.9262	5.35617	4.97269	5.04139	4.83545	5.01598	5.1356	1.87431	2.16264	2.46303	3.50271	2.14745	3.695	2.11763	3.21023	1.88937	3.66307	1.22647e-09	3.61815	TRUE
P34931	HS71L_HUMAN	5.38553	5.04012	5.37348	4.80969	3.47453	4.87749	5.18989	4.81163	4.82035	5.2077	5.1983	5.1321	1.52918	3.14801	2.45887	2.82953	1.49027	3.0571	1.25901	2.6352	1.83836	2.44196	1.42142e-09	2.00085	TRUE
P33316	DUT_HUMAN	-1.42919	-1.19459	-1.42186	-1.05175	-0.599403	-1.01298	-0.647105	-0.674404	-1.02153	-1.26896	-1.72243	-1.27745	-2.82807	-4.17203	-4.1152	-3.01233	-3.04516	-3.05321	-3.54288	-2.28128	-2.96785	-2.94125	1.68027e-09	2.39466	TRUE
Q9UFE4	CCD39_HUMAN	-3.09914	-2.38595	-2.13758	-2.13894	-3.56414	-2.547	-3.18088	-2.30884	-2.52281	-2.66034	-2.70185	-2.95259	-4.96487	-3.63711	-5.16071	-5.96138	-4.61818	-5.32027	-5.30581	-4.97995	-5.02589	-4.75326	1.78096e-09	0.656983	FALSE
P10809	CH60_HUMAN	4.75432	4.62109	5.79852	4.86981	5.16332	5.01538	5.34982	4.90284	5.36671	4.76289	5.49103	5.4151	2.18404	1.82397	2.49633	3.81276	2.45031	3.09227	1.78287	3.06669	2.6468	3.71448	1.79262e-09	4.5248	TRUE
Q9HAB8	PPCS_HUMAN	-4.23556	-3.62095	-2.88234	-3.7809	-4.17435	-3.33085	-4.25583	-3.85146	-4.05158	-3.98336	-3.07748	-3.50749	-1.14186	-1.49753	-2.32851	-1.60156	-0.739689	-0.649936	-0.0428985	-1.17292	-1.95707	-1.4314	1.83494e-09	5.14138	TRUE
Q8N1V2	CFA52_HUMAN	4.03297	3.87989	4.06833	3.80914	4.52743	3.58048	4.32383	3.91744	3.65731	3.71548	3.44326	4.00779	2.48802	2.71277	2.53591	2.35811	1.7271	2.58594	1.89245	1.40222	2.54679	2.47726	1.94442e-09	7.70153	TRUE
P59910	DJB13_HUMAN	1.95775	2.1053	1.70196	2.30779	2.6068	1.96997	2.47433	2.27139	1.13938	1.3136	1.36979	1.71773	-0.300464	-0.208487	-0.536838	-0.613498	-1.17085	0.779743	-0.549931	0.0368805	-1.13975	-1.26959	1.95334e-09	2.15314	TRUE
Q7Z7H5	TMED4_HUMAN	-2.29252	-1.58104	-1.51388	-1.97104	0.14508	-2.36208	-1.12633	-1.37065	-2.21101	-1.85372	-2.04484	-1.10413	0.280198	0.519451	0.682863	0.814966	1.44518	1.33088	0.719578	1.21044	0.98178	1.36777	2.37806e-09	7.33817	TRUE
A6NDG6	PGP_HUMAN	1.62273	1.70776	1.79652	2.09097	2.28594	1.7775	1.19432	1.98486	1.56627	1.59895	1.48551	1.87584	0.138636	0.8409	0.623418	0.303872	-0.383078	-0.708651	-0.441793	0.0966722	0.237621	-0.210039	2.53055e-09	3.55088	TRUE
Q7Z5V6	PPR32_HUMAN	0.863471	0.813827	1.30682	1.20061	0.640227	0.87021	0.888469	0.949255	0.902241	0.947479	0.848897	1.01061	-1.4184	-0.229162	-1.49144	-2.30119	-1.19937	-2.09946	-1.15161	-1.98959	-0.386434	-0.465246	2.60679e-09	1.5315	FALSE
Q5THR3	EFCB6_HUMAN	3.82081	3.34468	3.5623	3.5276	4.53131	3.52599	4.21402	3.57392	3.72475	3.68326	3.50544	3.73667	2.2706	2.71773	2.60511	2.50419	2.27147	2.93225	2.35758	2.49318	2.49259	2.28129	2.72097e-09	6.11646	TRUE
Q495T6	MMEL1_HUMAN	0.762346	0.978517	0.535759	0.542736	1.49229	0.209091	0.628059	0.58393	0.375838	0.662573	0.043179	0.579784	-1.04129	-0.968637	-0.707715	-1.93514	-0.842186	-1.62024	-1.18991	-2.21541	-0.747554	-1.49896	3.24898e-09	1.01353	FALSE
Q8N7U6	EFHB_HUMAN	1.72569	1.15271	1.8628	1.75097	1.99559	1.66576	1.81845	1.51173	1.7622	1.58964	1.56646	1.7898	0.141058	-1.08821	-1.14259	-1.3654	-0.819169	0.0965421	-0.532816	-1.46186	0.896182	-1.11182	3.44687e-09	1.75687	FALSE
P49841	GSK3B_HUMAN	-2.49005	-3.47771	-2.34505	-3.17788	-3.8633	-3.01609	-1.71279	-3.51827	-2.18	-2.34625	-2.68285	-2.85589	-4.51859	-6.63388	-7.12195	-4.84105	-5.50164	-7.3662	-6.60758	-7.2085	-7.12529	-6.84591	3.51292e-09	0.799762	FALSE
Q96MA6	KAD8_HUMAN	2.74739	2.85026	2.6647	2.92164	2.84346	2.88285	3.08428	3.06369	2.84569	2.59191	2.35771	2.64023	0.619072	1.5475	1.09938	1.55409	1.29745	1.90022	0.414466	1.82031	1.35058	0.952514	3.59144e-09	1.08997	FALSE
Q8N865	CG031_HUMAN	1.02431	0.7631	0.625149	1.32376	1.8744	1.17189	1.87857	1.65499	1.34858	0.740772	0.695783	1.28546	-1.36259	-0.345681	-0.0394668	-1.67347	-0.775373	-1.33685	-0.639698	-1.6852	-2.11588	-1.39308	3.87633e-09	20.1785	TRUE
P23381	SYWC_HUMAN	2.58017	2.42764	1.95369	2.24062	3.16521	2.45117	2.97101	2.56982	1.95512	2.21589	2.27944	2.19172	0.628783	0.786436	0.49555	0.811345	0.967404	1.54341	-0.326523	0.497604	0.342111	0.026525	4.62386e-09	8.63967	TRUE
P14649	MYL6B_HUMAN	1.02209	0.643159	0.374799	0.948188	0.176433	0.593768	0.78651	1.16153	0.492116	0.50842	0.264968	0.405144	-0.89495	-4.53252	-2.91965	-2.83122	-1.09057	-2.23592	-3.68424	-4.17623	-2.83251	-3.20916	5.01762e-09	0.54321	FALSE
P55786	PSA_HUMAN	3.59609	3.68035	3.10357	3.69191	4.07922	3.37298	3.87921	3.85454	3.64227	3.6626	3.26605	3.70117	1.97984	1.8673	2.82059	2.58318	2.4306	2.66068	2.34141	2.41728	1.62426	2.146	5.32743e-09	13.1055	TRUE
Q96M32	KAD7_HUMAN	2.24327	2.13554	2.26091	2.15059	2.55167	2.13839	2.70603	2.3072	2.33274	2.25737	1.99238	2.33464	1.27915	0.0832223	0.779031	0.817504	0.672926	1.82929	1.08828	0.922261	0.791534	0.812886	5.45335e-09	1.43	FALSE
P50914	RL14_HUMAN	-1.11943	-0.416206	-1.26449	-0.622777	-0.064331	-0.70233	-1.15792	-0.364242	-2.71479	-1.52544	-0.89889	-1.85476	1.28622	1.02841	0.907261	1.16762	1.41596	1.79262	1.64257	2.08552	1.20332	1.45891	5.56622e-09	0.918121	FALSE
P60842	IF4A1_HUMAN	1.2562	1.45809	0.969148	1.08395	0.946323	1.1198	1.01621	1.04058	0.867395	1.16601	1.14973	0.938814	2.11526	2.39311	1.60169	2.53952	2.24852	1.78362	1.99301	1.82084	2.42708	2.56829	5.80547e-09	0.611259	FALSE
Q15363	TMED2_HUMAN	0.37279	1.05879	1.03523	0.993022	1.78798	0.910652	0.306163	0.624841	0.519972	0.629696	0.910085	1.35889	3.0631	2.02639	2.51359	2.33389	3.10823	2.35815	2.76018	3.42662	3.50333	3.58097	6.06888e-09	0.349116	FALSE
P15289	ARSA_HUMAN	4.0821	4.1509	3.36649	3.97839	5.12607	3.7443	4.55535	4.19528	3.67628	3.93134	3.52486	3.76662	-0.588193	1.97857	1.39707	0.759861	1.28512	-0.435306	-2.50426	-1.10097	-0.705054	-0.756047	6.20813e-09	2.86244	TRUE
P68402	PA1B2_HUMAN	-2.19659	-1.5878	-1.12259	-1.26288	-0.445453	-1.07814	-2.04973	-1.19071	-2.14585	-2.0222	-0.89972	-2.49827	1.70718	0.358295	0.125447	0.375236	1.59123	0.951524	1.88876	1.63984	0.742773	1.36425	6.69013e-09	3.06027	TRUE
Q9H0K4	RSH6A_HUMAN	4.09116	3.82508	3.79526	3.95854	4.04094	3.85525	4.62798	4.08285	3.77579	3.87293	3.67027	3.91558	2.02799	1.47358	0.602179	1.48528	0.681577	3.23026	2.15563	1.14536	2.33622	1.47123	7.73188e-09	2.89488	TRUE
P61604	CH10_HUMAN	4.18033	3.88922	4.99906	4.06648	3.01367	3.94853	4.79102	4.33752	4.63408	4.23613	4.67024	4.61617	-1.25471	-0.406012	-0.46979	2.39903	1.03879	1.58818	-0.627382	0.975292	1.17117	1.75733	8.12786e-09	3.75913	TRUE
P18085	ARF4_HUMAN	0.498051	0.129938	-0.0623448	0.952231	1.34511	0.285615	0.61165	0.236839	0.213833	0.649964	-0.235224	0.976157	2.13656	2.4797	2.11784	3.18439	2.4483	1.89739	1.82297	1.74438	2.60127	2.44638	8.32327e-09	0.321378	FALSE
P16562	CRIS2_HUMAN	3.5012	3.54036	3.06246	3.06484	2.81428	3.20258	3.45041	3.64806	3.75579	3.60025	3.54509	3.30853	-0.0440898	2.27554	1.66828	1.69351	1.05029	1.1812	0.919192	1.42591	1.6223	-0.0781367	9.13524e-09	1.95096	FALSE
P15259	PGAM2_HUMAN	3.49391	3.58219	2.93632	3.69769	3.3913	3.40367	4.50615	3.71469	0.746745	2.64501	3.02764	3.22404	-0.743006	-0.0327282	-1.58466	0.292813	-0.620777	0.816636	-1.30739	0.954739	-0.554777	-1.54646	1.04954e-08	8.65532	TRUE
P43307	SSRA_HUMAN	-2.34008	-3.17472	-2.96201	-1.79445	-1.68281	-2.11813	-3.72974	-3.61181	-2.65071	-1.93554	-1.52508	-1.8996	-0.0400928	0.366068	0.391836	-0.235623	0.973705	0.176581	1.67456	0.413138	-0.206255	1.91436	1.15632e-08	44.4744	TRUE
P61970	NTF2_HUMAN	2.53036	2.5048	2.0719	2.09917	0.734999	2.35515	2.50595	2.48075	2.1312	2.85153	2.67769	2.56488	-0.222277	0.321882	1.09628	0.812298	-0.241557	0.0272521	-0.471782	0.574585	0.269878	-0.195265	1.17327e-08	6.19594	TRUE
Q13748	TBA3C_HUMAN	-0.265402	-0.319935	-0.559275	-0.43796	0.228886	0.0110966	-0.508467	0.182572	0.444742	-0.0890907	-0.108095	-0.212878	-3.21262	-1.39036	-2.65742	-4.6509	-1.8036	-2.27012	-3.61603	-2.83211	-3.4806	-4.21553	1.21666e-08	0.0967047	FALSE
P62753	RS6_HUMAN	-2.29945	-1.67298	-2.67092	-1.14659	-2.48516	-1.50361	-2.80061	-1.60123	-3.91091	-3.2883	-1.79678	-2.53313	0.0085651	0.722096	0.134198	1.00484	-0.0616871	1.18898	1.23639	0.461148	-0.355615	0.345467	1.22313e-08	1.81501	FALSE
P38117	ETFB_HUMAN	2.41301	2.16873	2.95253	2.84254	2.52746	2.60292	2.71816	2.34327	2.53407	2.34913	2.60577	2.63586	0.348863	-1.15213	1.00759	1.14127	0.872057	0.449687	-0.241229	1.28335	-0.20189	0.873557	1.38092e-08	5.6429	TRUE
A5D8V7	CC151_HUMAN	-0.456666	-0.806338	-0.764215	-0.572771	-0.284733	-1.14883	-0.2903	-0.695108	-0.902713	-0.893684	-0.75768	-1.30719	-2.90582	-2.88786	-3.5506	-2.74702	-3.31621	-0.916732	-3.37259	-3.00212	-2.93082	-2.91087	1.39388e-08	0.612611	FALSE
P56597	NDK5_HUMAN	1.42511	0.919269	1.04765	1.02682	0.445851	1.06908	1.22718	1.37129	1.12297	0.951648	0.838089	1.10389	-1.12486	-1.21008	-1.41531	-0.541572	-0.93711	0.835702	-1.68239	-1.26879	-1.50496	-0.878992	1.43893e-08	0.54652	FALSE
Q96MR6	CFA57_HUMAN	2.61883	2.60829	2.66116	2.58962	3.20116	2.58233	2.88861	2.87972	2.46034	2.45409	2.34508	2.55367	1.09229	1.74431	1.82934	1.63244	1.73001	1.95036	1.83171	1.85015	1.81585	1.32733	1.48598e-08	7.50081	TRUE
Q92820	GGH_HUMAN	5.76935	4.70725	4.98402	4.64807	6.57952	4.64177	5.71602	4.62373	5.06175	5.54583	4.98011	5.27045	1.65169	3.57799	2.30579	2.1209	2.51155	2.79666	0.759855	0.86379	3.32741	1.00387	1.73489e-08	2.76257	TRUE
P31150	GDIA_HUMAN	2.48511	2.39918	1.94413	2.27811	3.14926	2.27016	2.83941	2.36927	2.37387	2.6197	2.29375	2.36727	0.224889	0.283728	0.996133	1.31568	0.507401	1.61245	0.417114	1.48718	0.0140202	0.65372	1.9347e-08	1.72279	FALSE
Q9H3G5	CPVL_HUMAN	4.9134	4.59102	4.98671	3.42981	4.58681	4.59996	4.45505	4.17852	4.23069	4.83693	4.79167	3.63978	1.49757	2.37164	2.66068	1.34146	1.47838	3.21571	1.47587	2.58451	3.0252	1.81886	1.97924e-08	3.06167	TRUE
Q01469	FABP5_HUMAN	2.5415	2.38796	1.81385	2.17103	3.30956	1.97648	2.24782	2.26651	1.99443	2.21423	2.19891	2.55652	0.0802529	-0.158168	-0.347157	0.906463	0.735456	0.432691	-1.36972	1.07872	-0.352681	-0.812199	2.02058e-08	2.12944	TRUE
Q9BYD9	ACTT3_HUMAN	4.073	3.97398	4.13589	3.76497	3.98869	3.77074	4.57917	3.99882	4.45442	3.95351	4.04497	4.14817	1.78368	3.00973	3.10818	3.03819	1.66535	1.23123	2.07206	1.9637	1.8288	2.65348	2.0302e-08	3.61349	TRUE
P04844	RPN2_HUMAN	0.950009	1.1109	1.21228	1.28814	1.36107	1.37212	1.27658	0.910367	0.698835	0.89406	1.38625	1.47263	2.41683	2.00005	1.96414	2.18437	2.72576	2.52048	2.58863	2.23677	2.2494	3.39049	2.37146e-08	0.497993	FALSE
Q14093	CYLC2_HUMAN	2.04082	3.11125	2.66996	3.05249	1.59891	2.5037	2.82615	3.11707	2.54096	2.65221	2.95562	2.67616	-0.826335	0.0244664	0.834362	-0.0428741	-0.766742	0.0198282	1.74763	-0.16268	-0.513101	-1.93618	2.45103e-08	2.33539	TRUE
Q53H76	PLA1A_HUMAN	-2.5063	-3.94451	-3.25863	-3.7821	-3.07489	-3.84618	-3.10955	-5.33563	-2.65453	-3.12024	-3.77671	-3.7158	0.258236	-0.567188	-0.747918	-1.3068	0.397741	2.28996	0.151007	-1.44044	-0.268257	0.405103	2.46871e-08	28.6543	TRUE
P02511	CRYAB_HUMAN	-1.44998	-1.47003	-0.721964	-1.0216	-1.34477	-0.540322	-1.34294	-1.09161	-0.968074	-1.52633	-0.597061	-1.5738	0.809959	0.293123	0.227267	1.1606	1.85774	2.61345	1.85907	3.17133	1.3374	1.27602	2.61828e-08	1.65107	FALSE
P82909	RT36_HUMAN	0.149445	-0.0825102	0.70845	0.140372	-0.973367	-0.211684	-0.00030957	0.0548281	0.743366	0.265967	0.438167	0.46883	-1.45741	-2.70769	-3.10192	-3.57691	-1.09873	-2.16103	-2.49647	-3.1748	-1.28536	-2.45008	2.66002e-08	0.318485	FALSE
Q13445	TMED1_HUMAN	-3.10211	-2.33198	-3.14601	-2.32256	-1.25899	-2.71768	-2.67107	-2.71939	-2.85179	-2.77324	-2.89146	-2.64656	-1.12887	-1.27877	0.00725936	-1.22617	0.165231	-0.868776	-0.437731	-0.484832	-1.2561	-0.420987	2.81357e-08	1.72102	FALSE
P61009	SPCS3_HUMAN	1.59609	1.69842	1.64678	1.25264	1.48898	1.14839	1.1744	1.29272	1.78986	1.72695	1.48389	1.75668	1.93401	3.408	3.93876	3.02277	3.39244	2.79899	2.53344	3.02105	3.6564	3.54426	3.04461e-08	1.23736	FALSE
Q9UHL4	DPP2_HUMAN	2.96277	2.64487	2.38538	2.06393	1.12513	1.84062	2.60216	2.14564	2.62353	2.95667	2.18399	2.39554	0.207373	0.912912	0.653444	0.347377	0.784101	1.00381	-0.614474	0.0509909	0.797322	0.419571	3.0517e-08	1.29983	FALSE
Q8TC71	MIEAP_HUMAN	4.45989	4.21658	4.07908	3.66933	4.43336	4.08291	4.46597	4.32601	4.44484	4.22788	4.1899	4.36847	1.91887	3.60788	2.42254	2.67057	0.832544	2.30934	2.62311	1.3664	2.33097	1.34878	3.11113e-08	3.26776	TRUE
Q15257	PTPA_HUMAN	2.64748	3.0303	2.11974	2.9926	3.2032	2.74573	2.76284	3.01948	2.4866	2.6359	2.05402	2.68939	1.49741	1.18193	1.32671	1.30035	1.68974	0.491956	1.22478	1.98658	1.00722	0.769949	3.1287e-08	1.59194	FALSE
P68104	EF1A1_HUMAN	3.33637	2.21091	3.177	3.00629	3.74719	3.26194	3.45684	2.72301	2.45667	3.06632	3.91089	3.0629	6.05393	4.98587	4.1906	4.82753	4.3402	5.34691	5.26644	5.41923	5.91103	6.03017	3.52067e-08	0.961634	FALSE
P15880	RS2_HUMAN	-0.388278	-0.224993	-0.586013	0.0192719	0.000856857	-0.0864602	-0.821283	-0.176415	-0.0985277	-0.302023	-0.118977	-0.0618976	0.962189	0.884041	1.19383	0.55786	0.651451	0.640664	1.81432	1.34551	0.915922	1.78039	3.82383e-08	0.0751169	FALSE
P19367	HXK1_HUMAN	7.76332	6.45422	7.21442	6.91557	7.74812	6.69965	7.7042	6.64571	7.63994	7.664	7.08622	7.29356	4.44482	4.99976	5.50653	6.54849	4.10283	5.57371	4.14757	4.70037	4.53178	5.11747	3.85651e-08	2.39517	TRUE
P00492	HPRT_HUMAN	3.48478	3.41197	2.90499	3.3769	4.26252	3.13812	3.78185	3.57985	3.17489	3.4155	3.13752	3.29002	1.32473	1.74818	2.62148	2.27354	1.63003	2.04786	0.764533	1.84396	0.828713	1.71542	4.0227e-08	1.02698	FALSE
Q02543	RL18A_HUMAN	-2.62103	-2.37908	-2.95387	-2.66709	-3.48524	-3.24743	-2.83776	-1.86304	-2.50375	-2.7457	-2.5548	-2.08384	-0.483058	-0.600695	-0.249037	-1.8383	-1.39189	-0.623794	0.588508	-0.248182	-0.938838	-0.35596	4.02474e-08	4.99547	TRUE
Q9H4M9	EHD1_HUMAN	-2.77389	-2.7304	-3.85139	-3.1731	-5.91215	-3.37874	-2.63708	-3.10544	-2.59495	-2.18054	-2.99397	-3.38545	-0.206842	-1.12303	-1.07242	-0.44155	0.794917	-0.000813961	-0.683498	0.255247	0.320379	-0.0780095	4.06338e-08	7.70317	TRUE
P20340	RAB6A_HUMAN	0.304462	0.214159	0.723057	0.0193428	0.833999	0.455388	0.229116	0.574641	0.557792	0.23228	0.474566	0.37953	1.31744	1.54077	1.39247	1.55111	1.62066	1.88002	1.31204	2.72776	2.14386	1.40447	4.11566e-08	0.568445	FALSE
P10323	ACRO_HUMAN	7.95492	6.67702	6.96872	7.16773	6.57486	6.4753	7.60091	6.09702	6.94436	7.37554	6.77263	7.29802	5.05314	6.19607	4.67139	4.82402	3.40542	4.90758	4.2406	4.75174	4.8246	3.81236	4.15327e-08	2.1996	TRUE
Q5VTH2	FLTOP_HUMAN	0.165591	0.114587	0.176091	0.162889	0.0490785	-0.711256	1.04937	0.341087	-0.316488	0.00656696	-0.0720917	0.163614	-3.21988	-4.64757	-5.20855	-5.37187	-2.69607	-2.57689	-3.31022	-3.31528	-0.828237	-2.95199	4.57312e-08	0.149815	FALSE
P23396	RS3_HUMAN	-0.360632	-1.48415	-0.846066	-0.716956	0.328328	-1.15088	-0.422324	-1.28375	-0.527987	-0.257448	-0.18078	-0.790149	0.879158	0.737555	0.728777	1.09088	0.565066	1.70562	1.31335	1.9517	1.00458	1.71253	4.6878e-08	0.571428	FALSE
P15586	GNS_HUMAN	0.776816	0.338425	0.303199	0.686777	2.82797	-0.102303	0.808722	0.0821394	0.417704	0.802044	0.0733235	1.05247	-1.44008	-1.49343	-2.10291	-1.91143	-1.52835	-2.18534	-2.98529	-4.46311	-3.11465	-2.97967	5.40467e-08	1.07435	FALSE
O14645	IDLC_HUMAN	1.17632	2.58763	1.74091	3.25022	0.0420029	3.11165	1.76773	2.95081	1.20954	1.0713	1.56302	0.609885	-0.496873	-1.00502	-1.91319	-1.93122	-1.05802	-0.498039	-2.18648	-1.53866	-1.60979	-1.08439	5.48031e-08	0.936286	FALSE
Q9Y5B8	NDK7_HUMAN	3.18298	2.99538	3.22049	2.95671	2.71712	2.77829	3.24265	3.12835	3.41233	3.17743	2.97369	3.15337	1.79516	2.35512	2.52898	2.33578	2.1656	2.11361	1.39285	1.64559	2.06119	2.29264	5.5066e-08	8.35928	TRUE
Q9UHG3	PCYOX_HUMAN	1.04633	1.56538	0.283251	1.39443	2.29052	1.7005	0.965844	1.5676	1.1615	1.13268	1.09894	1.32247	2.59114	3.08118	2.69109	2.43042	3.23051	2.65092	2.59176	2.42764	2.95646	3.28032	5.83937e-08	0.532364	FALSE
Q9H173	SIL1_HUMAN	-0.346034	0.256422	0.403591	-0.592202	-0.458101	-0.0923723	-0.107676	-0.105024	0.357868	-0.32443	-0.357739	-0.112403	2.22892	2.06639	1.72563	0.270195	2.54506	3.21992	2.94707	1.33571	2.59132	3.05366	6.05194e-08	0.0493536	FALSE
P28331	NDUS1_HUMAN	2.43097	2.68946	2.73358	2.7465	3.23805	2.80372	3.10623	2.86729	2.94888	2.91364	2.70769	2.73309	1.57225	1.85857	1.52701	2.47797	1.85922	1.59161	1.27747	1.57317	1.07553	2.18958	6.94999e-08	1.45005	FALSE
Q10567	AP1B1_HUMAN	-1.34367	-0.754905	-2.51975	-0.707223	-1.01834	-1.37446	-2.25312	-1.40602	-1.37557	-1.28412	-1.51081	-1.43599	0.353018	0.392956	0.293454	-0.193788	0.759966	-0.611192	0.512086	0.95887	0.427596	0.342893	7.15566e-08	1.39867	FALSE
Q16891	MIC60_HUMAN	3.17201	2.81619	3.60197	3.17815	2.5835	3.17414	3.44607	3.11973	3.35605	2.78893	3.38905	3.38792	0.931276	1.49425	2.03304	2.35601	1.83024	1.71333	0.580538	0.523992	1.16583	2.00365	7.19112e-08	3.54579	TRUE
O95292	VAPB_HUMAN	0.63827	1.13777	0.29477	0.846319	0.691243	0.410009	0.865899	0.780181	0.331946	0.617034	0.330781	1.22854	-0.969347	-1.12269	-1.29587	-0.227131	-1.39997	-0.0191965	-2.01109	-0.547314	-1.83063	-1.82589	8.26956e-08	4.02635	TRUE
P55809	SCOT1_HUMAN	2.92946	2.84814	2.74992	2.92723	3.94359	3.15114	3.2801	2.93033	2.96483	2.74441	2.94718	2.74224	1.19109	0.0585142	0.183393	2.6058	0.288893	1.29173	0.00432065	1.51008	0.478629	1.21875	8.44903e-08	24.9239	TRUE
P49189	AL9A1_HUMAN	2.64225	2.22986	2.80163	2.53592	2.47274	2.64877	3.26304	2.64885	3.05721	2.71661	2.86874	2.64044	0.983663	0.307702	1.83966	2.04836	0.0953717	1.08564	0.672272	0.224124	0.462395	1.5982	8.95716e-08	2.98701	TRUE
P48556	PSMD8_HUMAN	1.66812	1.60868	1.35571	1.36036	1.18659	1.54072	1.64053	1.70724	1.69001	1.75351	1.47204	1.68423	2.2846	2.45672	2.64863	2.22906	2.62076	2.34246	1.95167	1.95289	2.84295	2.69757	9.18741e-08	0.93307	FALSE
O75340	PDCD6_HUMAN	-0.936356	-1.04128	-1.57195	-1.07769	0.231415	-2.33009	-0.709947	-0.900667	-1.23441	-1.0371	-1.01269	-0.995961	0.297359	1.07696	0.698701	0.54757	1.20976	0.76344	0.127977	0.614587	1.41299	1.71652	9.69388e-08	0.647148	FALSE
P49913	CAMP_HUMAN	1.8711	1.64459	2.11694	1.22087	2.46141	2.00979	4.0155	1.96403	3.89794	2.95775	2.19164	0.692638	6.09517	5.22839	5.15095	5.71655	5.72996	8.00835	5.38481	8.20711	4.68332	5.61592	9.81178e-08	0.660068	FALSE
P62847	RS24_HUMAN	-4.13041	-1.99803	-2.97773	-1.85461	-1.20798	-3.85792	-1.84144	-1.66756	-1.80958	-2.04836	-1.88361	-2.35281	-0.0590336	0.957631	0.615866	-0.461137	-0.147239	0.395926	0.95412	1.48082	0.151608	-0.00517915	1.01168e-07	0.722876	FALSE
P54577	SYYC_HUMAN	-1.72699	-1.31263	-3.06605	-1.78175	-0.94826	-1.17515	-1.56496	-1.37901	-1.69878	-1.33628	-1.0756	-0.702345	0.401365	-0.40522	0.0387601	-0.120503	1.06521	0.183889	0.445638	0.653656	0.451802	0.793005	1.08421e-07	4.00664	TRUE
A8MYP8	ODF3B_HUMAN	0.640455	0.420434	1.77366	1.5931	-0.282123	0.287137	0.549612	0.789119	0.563512	0.233835	1.32585	1.17084	-0.293014	-2.42548	-1.3349	-3.07808	-1.39083	-1.94534	-1.35674	-0.735761	-2.15609	-1.71464	1.28168e-07	1.16913	FALSE
Q5TCS8	KAD9_HUMAN	-0.737451	-0.98739	-0.957511	-0.949244	-2.55111	-1.24868	-0.364272	-0.61113	-0.535256	-0.699133	-1.01634	-1.61579	-3.79428	-3.34452	-4.61733	-2.70798	-3.41624	-1.9911	-3.56959	-2.85253	-4.8056	-3.37225	1.30238e-07	0.401858	FALSE
O60763	USO1_HUMAN	-0.189059	0.02875	-0.223323	0.324369	1.22664	0.895759	0.0487469	-0.15841	0.15918	0.282094	0.241442	0.024173	3.1738	1.8289	1.66796	2.30365	2.16731	0.977246	2.38855	2.57341	2.64342	3.88657	1.32558e-07	0.408258	FALSE
Q5W041	ARMC3_HUMAN	0.991029	1.0677	0.536509	1.27866	2.58413	0.810936	1.13408	1.14705	0.757848	0.785605	0.637389	0.709782	-0.333749	-1.08468	-0.694631	-1.06257	-1.22545	-0.411726	-1.39775	-0.675782	-1.69591	0.239485	1.45345e-07	1.35803	FALSE
O00330	ODPX_HUMAN	2.47889	2.20993	3.11367	2.51437	2.18133	2.47464	1.83143	2.44585	3.08516	2.60984	2.92901	2.84574	-0.189545	-1.25368	0.735235	1.48253	-0.339012	0.510865	-1.18956	0.735488	1.00908	0.882561	1.55168e-07	8.59228	TRUE
Q8TF09	DLRB2_HUMAN	2.03829	2.00294	2.3032	2.07763	3.12594	1.4216	2.98007	2.21627	2.51139	2.22592	2.20521	2.38689	0.849959	0.517189	0.225994	0.248106	1.00471	1.71766	0.70398	1.10067	0.845842	0.129914	1.59488e-07	4.7107	TRUE
Q9HC38	GLOD4_HUMAN	-0.413633	-0.229591	-0.361291	-0.194825	1.22394	-0.380048	0.307641	0.157924	0.144835	-0.275327	-0.12639	-0.188385	-2.56923	-2.23357	-1.40778	-1.71702	-3.07702	-1.38835	-1.88849	-3.03358	-4.48849	-2.53938	1.63539e-07	0.0328601	FALSE
Q7L1Q6	BZW1_HUMAN	-0.413774	-1.14682	-1.46923	-1.74701	-1.99622	-1.25688	-1.15185	-1.08546	-1.28615	-1.10911	-0.778915	-0.751056	0.89583	-0.09061	-0.277372	-0.130734	0.529315	0.195532	1.52792	0.592941	0.472133	0.662486	1.67232e-07	1.18475	FALSE
Q9P0L0	VAPA_HUMAN	3.55583	3.33712	4.10421	3.46463	4.54272	3.58861	3.95044	3.28134	3.42905	3.87759	3.80802	3.86627	1.20492	1.97329	2.22951	2.77834	-0.524484	1.75207	0.969066	1.9599	1.46005	1.62039	1.69214e-07	3.77144	TRUE
P23526	SAHH_HUMAN	2.04792	2.1319	1.73997	1.93992	2.59377	1.82723	1.92424	2.09101	1.95729	2.15448	1.92561	1.93292	1.26014	1.00155	1.394	1.22599	1.35387	1.74058	1.27977	0.864857	0.864588	1.29184	1.89586e-07	1.46005	FALSE
P78406	RAE1L_HUMAN	1.04745	1.2071	1.01448	0.99903	1.89974	1.10231	1.17159	1.15426	0.771375	1.0859	0.87554	1.18822	-0.121102	0.304487	-0.062762	0.311316	-0.694991	-1.13854	-0.704443	-1.35751	-1.04435	0.187797	1.93785e-07	2.83123	TRUE
Q9NUJ1	ABHDA_HUMAN	2.23354	2.39447	2.27361	2.77114	3.48293	2.65287	2.74652	2.89324	2.47149	2.12693	2.4167	2.39021	0.253201	1.06189	1.12619	1.86382	0.991544	1.28832	0.450578	1.81728	0.534588	1.27708	1.98184e-07	8.10523	TRUE
Q96RQ9	OXLA_HUMAN	6.15875	5.76116	5.50517	5.20852	6.21926	5.32941	5.80669	5.48224	5.52058	5.79493	5.22992	5.3424	3.72937	5.39701	4.72103	4.3001	4.02688	4.12066	3.71471	4.20625	4.04117	3.86917	2.05141e-07	2.1266	TRUE
Q7Z4W1	DCXR_HUMAN	-1.24387	-0.809437	0.232726	-0.580995	-2.84911	-0.167929	-0.334644	-0.439636	-0.0836538	-0.447107	0.495335	-1.01889	2.17476	1.23188	1.25053	2.05237	2.64007	3.02368	2.00073	1.61607	1.2237	1.70102	2.18527e-07	0.197878	FALSE
Q9NY33	DPP3_HUMAN	-1.47996	-1.37242	-2.10717	-1.57193	-2.83851	-1.9332	-0.50486	-1.42144	-1.39024	-1.31756	-1.45703	-1.33773	-3.39629	-4.60736	-3.40936	-3.22433	-4.19602	-2.4187	-5.08155	-5.56952	-4.15054	-4.74628	2.22082e-07	1.42654	FALSE
Q5VTT2	CI135_HUMAN	2.07578	-1.39232	0.593304	0.730739	2.01813	0.508084	2.38022	0.714735	1.64606	1.79814	1.42347	1.64471	-0.996186	-2.91425	-2.79038	-1.02866	-3.51522	-2.78777	-2.49338	-2.7454	-1.53124	-0.678415	2.22488e-07	0.378422	FALSE
Q8TC29	ENKUR_HUMAN	0.350575	-0.800178	0.597452	0.235498	1.59051	-0.417237	2.1855	-0.661843	1.11878	0.598379	0.468719	0.355802	-1.45768	-2.78385	-2.6959	-2.70574	-2.30647	-2.01997	-4.21743	-3.15101	-2.42027	-0.869618	2.24406e-07	0.203213	FALSE
O14520	AQP7_HUMAN	2.45405	2.35883	2.24292	2.77061	1.72146	2.68293	1.59681	2.42003	2.05365	1.98897	2.17212	2.40157	0.879474	0.278475	1.5275	0.885411	0.570409	-0.574202	0.939999	-0.552272	0.962243	0.250138	2.26121e-07	2.30069	TRUE
O75083	WDR1_HUMAN	-2.10934	-1.18441	-1.76283	-0.165058	-1.47993	-0.811004	-1.98774	-0.863226	-1.34817	-1.17688	-0.651915	-1.73228	0.698768	0.0480892	0.103555	-0.376881	0.939081	0.208124	0.898265	0.998671	1.13964	0.523799	2.32364e-07	2.45979	TRUE
P49588	SYAC_HUMAN	-1.34756	-1.02782	-1.37225	-1.34247	-1.20527	-0.780328	-0.561799	-1.35032	-1.45552	-1.69607	-0.68776	-1.65117	0.677406	0.111882	-0.333995	-0.070897	-0.343799	1.01141	1.17569	0.938323	-0.185124	0.621823	2.39949e-07	2.74716	TRUE
P18669	PGAM1_HUMAN	1.5391	1.2562	1.26008	0.785684	0.190337	1.07781	0.911322	0.954232	0.625339	1.31559	1.44383	1.71817	-0.924855	-1.07152	-1.41485	-0.215926	-2.46881	-0.28018	-1.16131	0.170869	-0.294325	-0.881117	2.63095e-07	4.41281	TRUE
Q6BCY4	NB5R2_HUMAN	6.12972	5.58153	5.29389	5.64482	6.14093	5.46004	6.11815	5.70945	5.58555	5.69305	5.52095	5.72107	2.8208	2.73726	3.29933	4.75025	2.21684	3.66626	0.964558	4.95979	2.64087	2.44215	2.71938e-07	5.2073	TRUE
Q9Y262	EIF3L_HUMAN	-1.06928	-0.848083	-2.10989	-0.447375	-0.168564	-0.643059	-1.75544	-0.636364	-0.752354	-1.48627	-1.06009	-0.90842	0.515536	1.01664	0.347457	0.229954	0.548248	-0.104047	0.415221	0.830104	0.97571	0.618798	2.76248e-07	0.5519	FALSE
P25685	DNJB1_HUMAN	1.81942	1.81987	1.47571	1.54023	2.00535	1.38666	1.58335	1.96066	1.72472	1.95577	1.57527	1.66834	0.858457	-1.25768	-0.266583	1.13974	-0.960548	0.509117	-0.422198	0.465081	-0.0810465	-0.315109	2.84269e-07	6.75355	TRUE
P12273	PIP_HUMAN	2.35186	2.29657	3.29053	1.53937	4.44675	2.14379	2.21653	0.997378	2.80225	3.76599	3.77554	2.70625	8.90454	8.61043	4.84753	5.2893	7.66957	10.4071	7.9771	4.62762	8.84685	8.90546	2.96668e-07	0.711349	FALSE
Q96GK7	FAH2A_HUMAN	1.23157	1.56755	1.55887	1.42889	1.64568	1.65973	2.0896	1.93478	1.42008	1.09881	1.52075	1.20298	-0.473152	-0.35069	0.339542	1.41798	-0.928482	0.103215	-0.834619	-0.477494	-0.450975	0.347375	3.06327e-07	0.409195	FALSE
P52948	NUP98_HUMAN	0.887684	0.932705	0.758884	0.933176	-1.22835	1.01724	0.591774	1.04563	0.641951	0.0677361	1.05554	0.56753	-0.684076	-1.90554	-1.57304	-0.788775	-1.8551	-0.978283	-2.30713	-1.29321	-0.655223	-1.99116	3.1281e-07	0.790097	FALSE
P30086	PEBP1_HUMAN	2.69798	1.82426	2.19179	1.36145	2.46837	1.67931	3.05555	2.04683	2.39928	2.69575	2.39038	2.06263	0.788913	0.277999	-0.202111	1.60955	0.25429	1.31391	0.261576	0.773917	0.562348	0.60493	3.23612e-07	5.75239	TRUE
Q53FA7	QORX_HUMAN	-0.340745	-0.107861	-1.34685	-0.174521	-0.180322	-0.404121	-0.182787	-0.260219	-1.06966	-0.702718	-0.778199	-1.097	-1.30854	-2.49121	-2.1015	-2.34105	-1.5133	-2.98246	-3.12632	-2.35957	-3.67685	-2.14058	3.25778e-07	0.62233	FALSE
Q8N427	TXND3_HUMAN	3.21702	2.88026	3.32378	2.90555	2.80263	3.20406	3.81414	3.32996	3.53884	3.14469	3.26482	3.05357	1.82794	1.69823	2.12717	2.83458	1.6773	2.60719	1.83489	2.28191	2.33782	2.10548	3.39157e-07	23.675	TRUE
Q15366	PCBP2_HUMAN	-1.86497	-1.31533	-1.54731	-2.16264	-1.2273	-1.33425	-2.53952	-1.44751	-1.34507	-1.09702	-0.919507	-2.02397	2.38852	0.999259	-0.832537	-0.253494	1.69121	0.152884	0.828872	0.308329	1.37655	1.57538	3.46143e-07	1.0611	FALSE
Q12904	AIMP1_HUMAN	-2.49989	-1.99617	-1.94415	-2.5317	-2.66964	-1.91459	-2.53119	-1.90367	-2.24873	-3.03561	-2.13115	-2.91747	-0.548104	-1.77004	-1.57618	-0.591364	0.0658075	-0.568141	-0.473902	0.723909	0.397147	-0.240066	3.6863e-07	12.919	TRUE
P21796	VDAC1_HUMAN	0.702702	0.926286	1.02982	1.01969	1.68123	1.02833	1.54552	1.20186	1.29132	0.786703	0.97346	1.0568	1.59562	2.82958	3.20503	2.81155	3.17225	1.91707	1.82492	2.74498	2.19237	2.63074	3.80969e-07	1.08503	FALSE
Q9HB40	RISC_HUMAN	-2.32704	-3.15277	-3.97242	-2.55072	-3.49311	-3.22226	-3.30014	-3.75193	-3.76267	-3.38878	-3.17639	-1.00814	0.539481	-0.436294	-2.02833	-1.44592	-0.0898698	1.72826	-0.314594	-0.265277	0.194095	0.623953	3.80998e-07	2.63956	TRUE
P09622	DLDH_HUMAN	3.44544	3.35471	3.47718	4.0702	4.59387	3.82793	4.24712	3.87557	3.35807	3.25615	3.53578	3.75952	1.26637	2.03026	1.64255	3.3092	1.14847	2.17802	0.897309	1.46367	0.689697	2.70321	3.85058e-07	4.71568	TRUE
O00204	ST2B1_HUMAN	-4.22848	-4.78119	-3.75564	-3.8306	-4.19789	-3.55161	-3.74629	-2.66528	-3.97871	-3.95346	-2.38329	-4.26033	-0.765894	-1.70076	-2.3815	-2.54159	-2.14896	-1.03544	-0.0593157	-1.25972	-1.86492	-1.29939	3.88571e-07	33.2655	TRUE
P29803	ODPAT_HUMAN	3.06128	2.61452	3.82188	3.03365	3.37847	2.96243	3.93278	3.29926	3.76694	3.39165	3.72053	3.38688	1.12548	1.35085	1.19517	2.80701	0.594348	1.74048	-0.269965	0.832387	1.47839	2.27804	3.9735e-07	34.947	TRUE
P14174	MIF_HUMAN	2.99712	2.92232	2.71273	3.3241	4.56925	2.24589	3.18041	2.75672	2.25284	2.94733	2.84926	3.56972	-1.0972	-0.592628	0.770328	1.93612	1.00995	0.521835	1.15819	1.55468	0.151368	0.507469	4.11235e-07	3.17789	TRUE
P63244	GBLP_HUMAN	0.212824	0.357145	-0.626743	0.112828	-0.24752	0.451973	0.276619	0.31075	0.0796744	0.391443	0.353769	0.217963	0.754731	1.40475	1.06506	1.49071	1.6953	1.61717	0.788347	1.50052	1.27087	0.69521	4.34678e-07	0.173117	FALSE
P39656	OST48_HUMAN	1.02984	1.44383	0.831508	1.73809	2.85931	1.63609	1.08053	1.29922	0.986107	1.01435	1.13832	1.27452	2.9222	2.85726	3.44706	2.96459	3.95394	3.04838	3.23504	2.39573	2.4654	4.31095	4.36436e-07	0.620271	FALSE
Q66K79	CBPZ_HUMAN	-1.72337	-1.20953	0.331469	0.0628407	-0.650856	0.0688163	-0.731274	-1.56594	-1.02428	-0.811765	0.491207	-0.823934	3.98316	1.71547	0.813842	0.564648	2.76995	2.51779	2.15665	1.53296	2.22219	3.24998	4.40243e-07	0.238001	FALSE
Q96IV0	NGLY1_HUMAN	0.0533174	0.210601	-0.351229	-0.0978602	1.37236	0.0637266	0.0985983	0.34709	-0.321895	-0.0150726	-0.27288	-0.420927	-2.30472	-1.73173	-1.07947	-1.39634	-1.83017	-2.09269	-1.90741	-0.235138	-1.84233	-2.44153	5.10974e-07	0.237876	FALSE
Q9H0U4	RAB1B_HUMAN	-0.363494	0.00909348	-0.742373	0.0842693	1.37143	-0.261122	-0.0339216	0.0651278	-0.392863	0.639211	0.359507	-0.168399	2.48562	1.44262	1.05591	1.82855	2.1145	0.964512	1.59494	2.27992	2.97728	2.66313	5.42324e-07	0.370897	FALSE
P60673	PROF3_HUMAN	4.82692	4.24668	4.59768	4.44125	5.04418	4.43372	5.2715	4.61381	4.91365	4.50513	4.47649	4.79006	3.01701	4.25901	3.85493	3.72229	3.30055	2.50043	3.11427	3.57929	2.73742	3.6482	5.56271e-07	1.76141	FALSE
Q6ZNM6	TEX43_HUMAN	0.161293	-0.065251	0.363111	-0.0640235	-4.61254	-0.156438	-0.616848	0.0710927	-0.427205	-0.156022	0.0944589	0.00653512	-3.32979	-5.98112	-3.81179	-5.14656	-2.25319	-3.82016	-5.44016	-3.94183	-4.95728	-3.96456	5.86823e-07	1.0101	FALSE
Q96NG3	TTC25_HUMAN	1.62529	1.77494	2.04793	2.03406	2.86716	2.07185	2.72687	2.13493	1.65773	1.5439	1.67578	1.96585	1.16999	0.758963	0.459728	0.403619	0.245416	1.56252	-0.161837	0.124366	0.184118	0.910929	6.31021e-07	1.0871	FALSE
Q8WW14	CJ082_HUMAN	1.84979	1.65733	2.18078	1.80626	-2.69454	1.43414	2.1809	1.84233	2.17153	1.85471	1.87699	1.72732	-4.35011	-0.0155929	-1.31751	-3.17279	-1.50362	-2.52887	-3.48328	-3.51953	-2.26557	-2.94488	6.58469e-07	1.53326	FALSE
P49755	TMEDA_HUMAN	1.45313	1.59232	0.833032	1.70685	2.99457	1.44245	1.70299	1.48615	0.885379	1.31086	1.34374	1.34378	2.6217	2.6714	3.32104	2.94147	2.77543	3.22194	3.16683	3.12835	2.45335	3.96434	6.70408e-07	5.8401	TRUE
Q9BXW7	CECR5_HUMAN	-0.306503	-0.897416	-0.604387	-0.425827	1.21367	-0.440527	-0.261477	-0.461716	-0.452448	-0.271894	-0.0764073	-0.0250953	-3.70262	-2.20314	-2.71555	-1.73471	-2.82327	-1.74831	-2.59111	-2.15149	-3.93342	-0.916659	6.72836e-07	0.873148	FALSE
Q8TDB8	GTR14_HUMAN	2.04651	1.20433	1.83745	2.25198	2.87671	1.91862	1.69882	1.09678	0.941865	1.38498	2.04643	1.442	0.0580556	0.846478	-0.439863	0.528146	-1.52253	-0.290126	0.49833	-0.273481	-0.269974	-0.915003	6.85889e-07	1.31472	FALSE
P11216	PYGB_HUMAN	-1.53912	-1.93437	0.49943	-1.10637	0.352412	-0.805243	-1.10117	-0.688789	0.0578344	-0.00368207	0.750607	-0.904787	2.12563	0.768696	1.18357	1.4653	1.61911	2.03378	2.29036	1.60782	1.68875	1.22258	7.4944e-07	0.752544	FALSE
P62258	1433E_HUMAN	0.220079	-0.0762794	1.73127	-0.25092	-0.417664	1.02	0.380733	-0.369319	1.25878	1.0259	2.14817	0.734302	3.97955	2.09846	2.01564	3.35023	2.91771	3.66629	2.43107	2.79772	2.62015	3.34046	8.01176e-07	0.27291	FALSE
Q7Z3B4	NUP54_HUMAN	2.60478	2.52433	2.50252	2.52537	2.14071	2.59763	2.83455	2.6786	2.47736	2.37651	2.27788	2.30112	0.699529	0.636887	1.74186	1.39546	1.42934	1.79336	0.61745	2.24366	0.576191	1.11129	8.14458e-07	1.19954	FALSE
P55072	TERA_HUMAN	5.15069	4.58897	4.88033	4.41569	5.7164	4.7935	5.46811	5.23172	5.37136	5.2366	5.06544	4.66442	3.42198	4.07191	4.04021	3.00878	2.33479	4.41876	3.24707	2.2419	2.28557	3.40239	8.56262e-07	2.25795	TRUE
Q5VU69	CA189_HUMAN	-1.25186	-1.48739	-1.19095	-1.14341	0.215051	-1.31524	-0.739181	-1.24875	-0.9693	-1.27386	-1.54351	-1.18674	-4.61615	-4.79264	-4.49537	-5.48829	-2.59948	-2.04716	-4.58057	-1.9963	-3.50431	-3.52608	8.60636e-07	4.23195	TRUE
P48047	ATPO_HUMAN	4.08462	3.40948	4.32773	4.32564	4.86352	3.99061	5.14014	3.89875	4.4884	4.03105	4.28254	4.38892	2.19526	2.83	2.88584	2.71096	1.02758	3.78569	1.72348	2.72486	1.84945	2.66029	9.04165e-07	6.44277	TRUE
P14618	KPYM_HUMAN	8.04524	6.87602	7.6538	7.21608	7.99681	6.60663	7.76443	6.76486	7.63735	8.07117	7.50435	7.96843	4.62231	6.64685	5.79733	6.70584	3.94537	5.94533	4.58194	4.68547	4.65528	5.34955	9.44948e-07	1.94204	FALSE
P51571	SSRD_HUMAN	-0.817456	0.337134	-1.12766	-0.0758817	0.324815	0.187042	-0.21705	0.0874884	-0.535501	-0.59385	-0.498061	-0.78986	0.929288	1.23125	1.12564	0.338699	1.95363	1.36186	1.34696	1.58713	0.871661	2.61635	9.63384e-07	0.0934884	FALSE
P04843	RPN1_HUMAN	2.59937	2.6987	2.50313	2.87928	3.8921	3.13987	2.88359	2.65955	2.44409	2.71872	2.8181	2.83429	3.86627	4.57512	4.2952	3.54938	5.19502	3.3547	4.80222	3.93898	4.7251	4.68535	9.80772e-07	1.00772	FALSE
P00568	KAD1_HUMAN	4.68249	4.18526	4.1461	3.77721	4.25381	4.13064	4.67504	4.50537	3.96056	4.23426	4.12047	3.69814	1.80937	2.64045	2.78159	3.02848	1.57162	3.76699	1.90653	3.00641	1.67685	3.25335	1.00042e-06	1.2268	FALSE
Q06323	PSME1_HUMAN	-3.37269	-2.23493	-1.16674	-2.05658	-1.52619	-1.68556	-3.53953	-2.65135	-2.77328	-2.38854	-0.752616	-2.12509	0.39536	-0.778073	-0.386201	-0.607515	1.68689	0.967982	0.894449	-0.383219	0.645947	-0.0092117	1.01894e-06	1.57128	FALSE
O75976	CBPD_HUMAN	3.46969	3.40004	4.48487	3.73563	4.00874	4.29231	3.26591	3.16009	3.17205	3.33062	4.1995	3.91843	2.08852	2.28925	2.7159	2.90998	2.47531	1.62901	2.13722	2.02262	2.38638	3.03511	1.04723e-06	2.83596	TRUE
Q99567	NUP88_HUMAN	-1.6263	-1.20732	-1.59699	-1.3055	-1.81988	-1.23478	-1.1028	-1.02251	-1.80557	-1.82971	-1.82264	-1.48681	-0.546575	-0.955027	0.133191	-0.396768	0.1981	-0.966551	-0.748217	-0.504719	-0.126506	0.217646	1.0991e-06	1.48886	FALSE
Q9BX68	HINT2_HUMAN	0.922811	0.468851	1.17247	0.350865	1.47742	-0.957035	2.48106	0.512705	1.76557	1.03883	1.28452	1.37914	-1.93598	-1.76903	-2.76632	-0.0976049	-1.44711	-1.15521	-3.14753	-0.691434	-2.5443	-1.08362	1.15664e-06	0.97517	FALSE
Q9BRK5	CAB45_HUMAN	-2.83645	-2.9689	-2.04326	-3.73231	-1.94698	-2.12523	-2.40761	-2.62301	-2.45431	-2.59908	-2.24246	-2.2947	0.521652	-1.30075	-1.30272	-2.06823	-0.280344	1.09933	0.280198	-0.185603	0.937629	0.214629	1.18752e-06	2.69502	TRUE
Q8NBJ7	SUMF2_HUMAN	-4.16961	-2.5476	-2.75707	-2.67944	-1.94586	-2.62685	-2.58398	-3.03277	-3.31686	-2.50659	-4.13357	-3.06008	-1.20892	-1.6093	-1.556	-1.6593	-1.23903	-0.0713384	-1.48757	-0.122262	-1.37189	-0.648413	1.23838e-06	4.51315	TRUE
O00571	DDX3X_HUMAN	-1.23694	-1.59862	-1.18029	-1.07321	-3.55403	-1.51464	-1.47315	-1.11098	-1.30647	-1.34402	-1.48415	-1.07619	1.1872	0.802484	0.0162183	-0.360827	1.16365	-0.336422	0.179878	-0.25864	0.613043	0.971758	1.30492e-06	4.27709	TRUE
Q9P2J5	SYLC_HUMAN	-1.51347	-1.48438	-0.681727	-1.23025	-0.0987062	-0.497705	-0.978149	-1.65954	-1.12646	-0.422624	-0.398974	-0.837697	0.510688	0.588856	-0.100619	0.431036	0.0572729	0.576643	0.391806	1.0771	-0.0679701	0.318246	1.30592e-06	2.34702	TRUE
Q86VP6	CAND1_HUMAN	4.79354	4.8193	4.10007	4.89409	5.38383	4.71167	4.97261	5.06961	4.6643	4.6455	4.35059	4.62608	3.50437	3.14185	4.04626	4.08643	3.25427	3.71879	3.66828	3.62879	3.15683	4.41186	1.30931e-06	2.35273	TRUE
P34932	HSP74_HUMAN	1.80094	1.76917	1.10194	1.98273	1.70002	1.58775	1.72789	1.66661	1.50397	1.99339	1.41556	2.14442	1.48788	0.62463	0.859065	0.750813	0.661191	0.789488	0.156927	1.0777	0.217788	0.218815	1.3108e-06	0.782077	FALSE
Q9HDC9	APMAP_HUMAN	3.05459	2.7728	2.81277	2.92228	3.9743	3.06864	3.4243	2.71153	2.8036	3.06814	3.19484	3.30108	4.2098	5.00304	4.8252	5.13232	5.98752	4.9371	3.89078	3.54297	4.30905	5.45122	1.3252e-06	1.14252	FALSE
O43324	MCA3_HUMAN	-0.750996	-0.634775	-0.912056	-1.00021	0.0541896	-0.710832	-0.481092	-0.682365	-1.10068	-0.929869	-1.00093	-1.15704	0.0155344	-0.23257	0.333495	0.661288	0.541647	1.27191	0.0284302	0.956544	0.0635239	0.22484	1.32827e-06	0.303225	FALSE
Q8N158	GPC2_HUMAN	-0.270204	-0.462285	-1.06085	-1.3319	-3.65657	-0.851431	-0.48451	-0.399946	-1.19002	-0.96848	-0.961336	-1.648	-2.87148	-2.50738	-2.98864	-3.57301	-3.92914	-3.34441	-3.47617	-3.30909	-2.83359	-3.27667	1.36685e-06	0.783948	FALSE
Q16775	GLO2_HUMAN	1.36931	1.32615	1.95506	2.37023	2.47036	1.86417	2.26922	2.18172	2.13012	1.33429	1.91306	2.31127	0.687318	0.877352	1.48618	0.616108	1.29832	0.131818	-0.152023	0.451459	0.671634	0.542714	1.41779e-06	1.5357	FALSE
Q8WXX0	DYH7_HUMAN	3.28779	3.57341	3.32685	3.51049	3.49602	3.44314	3.55369	3.66788	3.34507	3.14445	2.94842	3.38155	2.45432	2.56169	3.34252	2.80292	2.9417	2.51542	2.67537	2.61364	2.77637	2.56541	1.45222e-06	2.00229	TRUE
Q8NEB7	ACRBP_HUMAN	8.71281	7.90815	8.50745	7.37002	9.24264	7.1551	8.45846	7.44095	8.13519	8.706	8.19293	8.74224	6.2355	7.11356	5.97288	5.65795	5.93388	5.63887	5.22848	5.86546	7.88019	6.24357	1.4572e-06	1.84551	FALSE
P56851	EP3B_HUMAN	-1.13927	-0.777552	-0.738896	-2.26515	0.0637838	0.4615	1.95665	-0.208449	0.929865	-0.400913	-0.193404	-3.021	2.98917	2.45858	3.94291	5.97565	3.85306	4.44606	0.736665	5.37342	2.61404	3.8612	1.56201e-06	0.0906749	FALSE
Q16543	CDC37_HUMAN	1.19536	0.456839	0.123189	0.237301	0.886736	0.759588	1.18187	0.74357	0.782096	1.00767	1.42837	-0.749479	-0.315719	-0.324449	-3.02409	-1.43141	-1.30202	-0.906519	-1.40043	-2.21556	-1.10897	-1.31857	1.61555e-06	0.586029	FALSE
P49354	FNTA_HUMAN	-2.18823	-2.38539	-2.70534	-2.35471	-1.73656	-2.30993	-2.65873	-2.23944	-2.98736	-2.63607	-2.37374	-2.64878	-1.32106	-2.07553	-1.50819	-1.8563	-0.460621	-1.36713	-1.13646	-1.01943	-1.12716	-1.48784	1.66153e-06	1.82373	FALSE
Q8NCW5	NNRE_HUMAN	-1.59471	-2.56055	-1.33879	-1.76074	0.115338	-1.45089	-1.25316	-2.13301	-1.21355	-1.05205	-1.39854	-0.962795	-4.23017	-2.08866	-3.31883	-2.718	-3.69028	-3.99041	-4.66361	-2.82192	-4.54243	-5.21264	1.7193e-06	0.54649	FALSE
P25705	ATPA_HUMAN	7.01426	6.39249	6.93992	7.04785	7.94509	6.6746	7.60607	6.77446	7.22114	6.91494	6.97142	7.15507	4.77356	4.14715	4.98747	5.98202	4.0306	6.17067	3.79615	6.27616	4.39452	5.84191	1.80422e-06	10.7516	TRUE
P35080	PROF2_HUMAN	-2.80596	-2.24578	-1.45603	-2.64903	-3.05055	-2.22363	-2.84382	-2.50916	-2.19591	-2.73879	-1.4188	-3.55957	0.171071	-2.09457	-0.710237	0.109852	-0.474684	-1.46765	0.216107	0.409801	-0.676052	0.115033	1.84793e-06	1.07601	FALSE
O75521	ECI2_HUMAN	1.17139	0.950475	1.51519	1.59937	2.34907	1.11817	1.78053	1.22991	1.2416	1.0646	1.02295	1.7739	-0.255464	-0.417685	0.192223	0.271864	-0.393038	0.806826	-0.562599	-0.69445	-1.07804	0.942772	1.88661e-06	5.01503	TRUE
P62873	GBB1_HUMAN	-3.88135	-2.54414	-0.716174	-2.20006	-0.633724	-1.89032	-3.14994	-1.75655	-1.36019	-1.56987	-0.545947	-1.54124	0.778642	0.534072	0.0854387	-0.218641	2.23282	0.445312	0.647077	0.183282	0.951246	1.20296	1.89537e-06	6.42234	TRUE
Q9H2U2	IPYR2_HUMAN	1.26559	0.975067	1.54884	1.53156	1.65758	1.34857	1.58254	0.950073	1.10944	1.27154	1.44668	1.39961	0.624595	0.319207	0.517067	0.907567	0.282253	0.369356	-0.320255	-0.131676	0.393026	1.06494	1.90415e-06	2.46698	TRUE
Q6ZVS7	F183B_HUMAN	-1.39043	-0.992181	-0.704597	-0.569557	-5.92857	-1.92754	-0.515452	-0.868562	-0.689507	-1.16406	-0.941323	-1.12722	-3.56747	-4.55038	-4.50029	-5.29415	-4.29732	-4.69652	-5.03807	-6.05384	-4.36069	-5.35721	1.9355e-06	0.641606	FALSE
Q99985	SEM3C_HUMAN	-3.0243	-3.30516	-4.58485	-3.1656	-2.73302	-3.48233	-4.19127	-3.0295	-3.63749	-3.62224	-2.9855	-3.74258	-0.176185	-1.24111	-2.67857	-2.1138	-0.425231	0.357635	1.20753	-0.951379	-1.20779	-2.03066	1.99211e-06	1.21408	FALSE
Q7L5D6	GET4_HUMAN	-1.42509	-0.840496	-2.2222	-1.40742	-1.32486	-1.59616	-2.01639	-1.52735	-1.65684	-1.14456	-2.12713	-2.26406	-1.00547	-0.0548859	0.128741	0.116722	-0.343378	-1.23547	-0.404298	-0.188273	-0.0885433	-0.489263	2.02409e-06	2.5412	TRUE
P52209	6PGD_HUMAN	4.72246	4.012	3.93751	4.24378	4.48206	4.11747	4.96587	4.31337	4.55271	4.76503	4.35487	4.4357	3.02707	2.39739	3.00484	3.7739	2.98796	4.00906	2.78571	3.55542	2.0914	3.44396	2.22611e-06	3.20477	TRUE
Q04760	LGUL_HUMAN	-1.54026	-1.78693	-1.56933	-1.63307	-0.627195	-2.13759	-1.91415	-1.61035	-1.20972	-1.10994	-1.14253	-1.75052	1.246	0.411641	-0.495708	-0.326833	0.239254	0.805112	0.96144	-0.0657498	1.55442	-1.18416	2.25657e-06	0.878165	FALSE
P62854	RS26_HUMAN	-2.43194	-1.7034	-0.894621	-1.32911	-2.25271	-0.206888	-2.95055	-1.26485	-1.39419	-2.02732	-1.04532	-1.50949	0.190763	-0.225879	0.340943	0.305504	0.342654	-0.671019	0.845224	0.578737	-0.290797	0.975574	2.27959e-06	5.72211	TRUE
Q6ZN84	CCD81_HUMAN	0.484278	0.552492	0.463467	0.751551	0.74633	0.48753	-0.066936	0.289048	0.188054	0.161002	0.152453	0.372533	-0.365548	-0.471622	-0.493587	-1.25803	0.166127	-0.589465	-0.661308	-1.13623	-0.124279	-0.714815	2.33468e-06	2.34455	TRUE
P61313	RL15_HUMAN	-0.29351	1.14367	-0.429826	-0.584689	-0.41996	1.33235	-1.8969	-0.0336208	0.0422498	0.0501208	-0.168691	0.411837	1.69322	2.99333	3.22878	1.35752	1.05884	2.03558	3.4375	2.77928	1.73465	2.07524	2.33895e-06	0.0842994	FALSE
P26640	SYVC_HUMAN	2.88829	2.26515	2.0377	2.45036	2.29216	2.66224	3.16488	2.40379	2.79451	2.87319	2.64526	2.2716	4.07119	2.56242	3.58102	4.29215	3.49539	3.91242	3.43812	4.12933	3.85361	4.3512	2.34645e-06	0.852994	FALSE
O43236	SEPT4_HUMAN	0.866189	0.936495	0.808629	1.27132	2.72771	1.03473	0.389916	0.631775	0.656569	0.762368	0.888935	0.985396	-0.83559	-1.4519	0.0768086	0.239002	-0.213924	-0.753928	-0.537038	-0.310719	-0.807824	-1.15694	2.41356e-06	0.62419	FALSE
Q01518	CAP1_HUMAN	0.455481	0.534547	0.28754	1.0069	2.4005	0.730862	0.868612	1.32045	0.413042	0.541757	0.528085	0.759228	-1.12524	-0.335826	-0.483615	-0.110656	-1.18574	-0.614813	-0.395745	-0.629026	-0.0902642	-0.541729	2.41439e-06	1.45691	FALSE
Q6P656	CO026_HUMAN	1.75396	1.74995	1.78237	1.65267	-0.154582	1.65815	2.41989	1.69006	1.47289	1.31867	1.37271	1.72972	0.272389	-0.947177	-2.07443	-0.229658	-0.631655	0.895049	-0.491429	-1.22647	0.125812	-0.213788	2.511e-06	3.06399	TRUE
P11310	ACADM_HUMAN	4.28392	4.31142	3.92733	4.24261	3.74339	4.04602	4.35968	4.2815	3.93175	4.07945	3.86938	4.04659	2.07465	2.63911	3.35714	3.91056	2.35006	2.89289	2.17824	3.56007	3.18669	2.71215	2.60953e-06	3.36364	TRUE
O95202	LETM1_HUMAN	0.0472665	-0.950701	0.228403	-0.600064	1.23861	-0.213521	0.440408	-0.29165	0.343187	0.144287	0.163387	-0.141454	-2.45966	-2.33877	-2.25468	-1.28295	-1.14579	-1.70811	-1.37732	-1.89037	-3.45852	-0.608599	2.69548e-06	0.0658103	FALSE
Q8IYM1	SEP12_HUMAN	0.00240457	0.153959	0.457271	0.424835	1.23766	0.201836	-0.110246	-0.0485663	-0.192664	-0.204257	0.204297	0.210751	-1.19699	-1.07564	-0.224743	-0.341854	-1.42711	-1.43317	-1.39308	-2.18348	-1.41858	-0.77846	2.7248e-06	0.129858	FALSE
P54819	KAD2_HUMAN	1.2125	1.06504	1.65421	1.56206	1.0519	1.22189	1.1718	1.24515	1.58671	1.39058	1.59053	1.55442	-0.0959828	0.874349	0.838374	0.854755	0.34704	-0.0745022	-0.254832	-0.367052	-0.366913	-1.1077	2.74418e-06	2.51054	TRUE
P24752	THIL_HUMAN	6.22926	5.85711	6.38583	6.16646	5.85223	5.92676	6.61722	6.10802	6.56223	6.28565	6.30449	6.46546	3.64989	4.25963	4.32182	5.86372	3.34246	4.93433	4.09339	5.41319	4.46165	5.58888	2.7685e-06	2.67519	TRUE
P14550	AK1A1_HUMAN	-1.81585	-0.600317	1.06966	-0.165968	-0.455776	-0.518972	-1.18263	0.432887	0.904264	0.686546	1.03103	-0.525014	3.13752	2.14544	1.54577	2.30237	2.37837	2.51749	2.98854	0.968988	1.35741	2.93493	2.86496e-06	0.0278602	FALSE
P62318	SMD3_HUMAN	-5.31938	-3.69633	-2.48064	-3.69232	-3.53049	-4.00652	-6.7153	-3.74027	-4.66011	-5.25404	-2.15433	-3.11602	0.323291	-0.736235	-2.5488	-1.24612	-0.433195	-0.528961	-1.71893	-1.4453	-1.19704	-0.835363	2.87124e-06	6.76812	TRUE
A4D1T9	PRS37_HUMAN	1.97141	1.58211	1.94745	1.14483	0.828528	1.84843	3.13609	1.82236	2.43865	1.66024	1.79008	1.62919	0.291282	0.821243	0.759041	0.237789	-1.56313	0.511765	-0.237131	0.161396	-0.320593	0.163427	2.89996e-06	3.80779	TRUE
Q96C74	ROP1L_HUMAN	2.40673	2.45068	2.45357	2.47679	1.89266	2.51387	2.69631	2.64394	2.59635	2.5373	2.23326	2.47881	1.77278	1.52202	2.00545	1.75172	0.965372	1.91871	0.979359	1.2043	1.62549	2.0763	2.91582e-06	2.94157	TRUE
P61247	RS3A_HUMAN	-1.12153	-0.758846	-1.34598	-0.309363	-1.62947	-0.34428	-2.43663	-0.221736	-0.889243	-1.74431	-0.00799732	-1.16012	1.36272	-0.162593	0.78076	0.847585	0.775385	-0.053667	1.29764	1.44633	0.83707	2.02033	3.03465e-06	0.798828	FALSE
P00441	SODC_HUMAN	2.92527	1.50938	2.82328	1.86766	-3.10903	1.58118	3.68426	1.6278	2.99317	3.2398	3.20809	3.29052	-3.99376	-0.385147	-1.79998	-1.56597	-2.16507	-1.05688	-3.20317	-1.95736	-1.54591	-2.57101	3.06578e-06	3.8526	TRUE
Q9UL15	BAG5_HUMAN	1.45448	1.5581	0.562822	1.19427	2.26026	1.26053	2.00245	1.92416	1.16812	1.32268	0.882912	0.78782	0.0897994	0.190431	0.0975438	0.726439	-0.199229	0.0323411	-0.20175	-0.0102949	-1.54071	-0.402187	3.11063e-06	1.27192	FALSE
O43776	SYNC_HUMAN	-2.34216	-2.27837	-1.34851	-2.24366	-2.80445	-2.06878	-3.18712	-2.04307	-4.59307	-2.18599	-1.3547	-2.32036	0.436369	-0.765537	-0.919525	-0.973421	0.404092	-1.0624	0.494909	-0.700723	0.0163075	0.255415	3.16127e-06	11.8921	TRUE
A8MYV0	DCD2C_HUMAN	0.606346	0.737944	1.44599	1.7705	-2.31587	1.35161	0.250286	0.978528	0.0265442	0.127398	1.12872	0.741554	-1.65167	-2.10094	-1.14493	-1.94816	-1.95121	-2.02602	-2.68792	-1.01399	-1.30591	-1.68779	3.32479e-06	0.561446	FALSE
H3BRN8	CO065_HUMAN	-1.35577	-0.705867	-0.429992	-0.827832	-0.980099	-1.62991	-0.895717	-0.799564	-1.05698	-1.45375	-1.0719	-0.856378	-2.08323	-2.92052	-4.14173	-3.89527	-3.03661	-2.56967	-5.37144	-3.51886	-2.80963	-1.33464	3.67411e-06	0.408663	FALSE
P12830	CADH1_HUMAN	-1.88071	-1.4247	-1.36262	-1.76622	-3.02599	-1.6319	-3.64989	-1.46711	-1.15324	-1.8692	-1.70423	-2.83325	1.94234	0.249758	-0.341602	-1.02739	-0.00845209	2.07717	0.957794	0.653892	0.0681771	-0.47305	3.80179e-06	1.43622	FALSE
P12277	KCRB_HUMAN	0.932245	1.87161	2.36414	1.70279	1.64566	1.97794	1.01792	1.67893	1.62364	1.86823	3.20293	0.721527	5.73915	4.09163	2.20765	3.62749	2.92319	5.18678	4.68626	3.58302	3.94174	4.09586	3.83408e-06	0.777384	FALSE
P51159	RB27A_HUMAN	-2.00562	-1.82447	-0.834499	-1.23051	0.4459	-1.95037	-2.40572	-2.57773	-1.59395	-1.01507	-0.823021	-0.828962	0.345471	0.419232	-0.026755	-0.101785	1.56104	1.58056	0.859516	0.208612	0.83657	0.37338	4.08474e-06	0.601233	FALSE
Q16566	KCC4_HUMAN	0.677848	0.0400423	1.18395	0.0272934	0.243313	0.626532	0.248889	-0.429798	0.33003	0.495878	0.844411	0.811162	-0.091117	-1.62363	-1.35346	-0.944532	-1.4099	-0.171288	-1.82629	-2.26016	-0.524168	-1.00907	4.16137e-06	1.64786	FALSE
P15311	EZRI_HUMAN	-0.444772	-0.43778	-0.155143	-0.170452	2.22581	-0.0643015	-0.462084	-0.425278	-0.287484	-0.0175124	0.124738	-0.0157522	1.43044	1.41951	1.10359	1.8691	2.66355	3.62624	2.00912	2.79386	1.67003	1.53019	4.19023e-06	0.0243416	FALSE
Q96JN2	CC136_HUMAN	1.59002	1.3765	1.77731	0.699872	0.582713	1.1223	1.81446	1.32072	1.3578	1.57571	1.64801	1.59039	0.136448	0.811297	-0.109556	1.24652	-0.702034	-0.339684	0.136733	-0.392974	-0.20356	0.140847	4.40929e-06	1.31606	FALSE
P09936	UCHL1_HUMAN	-0.754599	-1.10946	-2.24826	-0.330369	-1.625	-0.68884	-0.576108	-0.378719	-1.82696	-0.697911	-1.08837	-0.542195	-2.70549	-2.98469	-1.9341	-3.22806	-3.47048	-4.65096	-4.79524	-4.35793	-1.40991	-3.6553	4.55932e-06	0.609151	FALSE
P49427	UB2R1_HUMAN	-1.03417	-0.69781	-0.914233	-1.13219	-2.84321	-0.780602	-1.17836	-0.883719	-1.21522	-0.796486	-0.688075	-1.1599	0.255086	0.0327284	-0.294802	-0.0500762	0.150742	-0.191235	0.200956	0.842022	0.923442	0.599981	4.75772e-06	0.722793	FALSE
P05023	AT1A1_HUMAN	-1.76226	-1.21954	-1.19641	-1.0968	-3.50073	-1.05766	-0.574412	-0.709634	-1.12015	-1.57205	-1.43008	-1.33432	-3.98718	-4.23682	-2.30644	-3.1464	-2.92647	-5.85015	-2.74157	-4.7804	-3.47738	-4.33001	4.87579e-06	0.782223	FALSE
Q9P0V9	SEP10_HUMAN	-1.01835	-1.48172	-0.961066	-1.37262	-1.3385	-1.5113	-1.78081	-1.64505	-2.33814	-1.94962	-0.896924	-1.44139	-3.24052	-1.93385	-5.81954	-3.0061	-4.13629	-4.72449	-4.11042	-2.758	-3.07971	-5.4366	4.99034e-06	0.388791	FALSE
O94905	ERLN2_HUMAN	2.15828	1.97295	2.01845	2.05238	3.04802	2.26607	2.61452	2.35625	2.55391	2.20206	2.19933	2.20969	2.98251	4.1815	4.13186	4.30285	4.20832	3.53443	2.45688	2.96862	3.2958	4.10835	5.05074e-06	22.2167	TRUE
P30044	PRDX5_HUMAN	4.31136	3.95111	4.40236	4.25092	4.65581	4.09983	4.84368	4.23388	4.67177	4.32879	4.47472	4.57987	2.91581	2.54544	3.03071	3.97279	2.51972	4.07426	3.18702	3.40633	3.03656	3.96272	5.05604e-06	1.27875	FALSE
Q6P4A8	PLBL1_HUMAN	-0.311332	-0.369914	-0.794523	0.0242007	2.05871	-0.925654	-0.665446	-1.17371	-1.03105	-0.452107	-1.13167	-0.0296103	-3.75198	-1.47348	-2.335	-3.89601	-3.65643	-3.52302	-2.22463	-2.53033	-1.29576	-3.55063	5.28366e-06	1.81317	FALSE
Q13733	AT1A4_HUMAN	2.91096	2.68036	2.9593	1.28589	2.02498	2.55273	2.98704	2.31951	2.82141	2.82499	2.87224	1.75943	0.868415	0.524015	1.70989	2.10547	1.3797	0.0286642	0.156668	-0.11149	0.0405632	1.0117	5.487e-06	2.43612	TRUE
Q15084	PDIA6_HUMAN	2.59489	2.62898	1.883	2.74846	4.07506	2.40757	2.79299	2.8171	2.9872	2.83833	2.2453	2.62226	1.1858	0.69284	0.997302	0.988691	1.99531	2.09752	1.86312	1.0058	1.04343	1.77689	5.48823e-06	2.54687	TRUE
P04179	SODM_HUMAN	0.831782	0.80227	0.0236927	1.26484	-0.219724	0.914132	1.30781	1.14255	0.531009	0.160959	0.388772	0.454966	-1.03622	-0.120618	-0.768752	-0.287274	-0.752706	-0.848756	-2.42371	-1.96211	-0.401538	-0.988752	5.62591e-06	3.12399	TRUE
Q13724	MOGS_HUMAN	-2.4108	-3.00188	-2.79369	-3.16871	-5.2685	-3.07498	-2.6458	-3.54742	-2.2862	-2.32621	-2.30292	-2.43736	-1.32473	-1.44371	-1.16858	-1.72268	-0.269093	-0.623238	-1.81743	-0.697125	-1.07533	-0.88451	5.95974e-06	2.85078	TRUE
Q8NEH6	MNS1_HUMAN	0.620433	0.100206	1.0434	0.358323	-1.8778	0.431117	1.25843	0.468741	0.962172	0.647986	0.782955	0.525895	-0.317541	-1.63223	-2.95697	-1.71428	-0.933512	-1.19208	-2.18025	-2.89129	-1.05021	-2.29769	6.08151e-06	0.314614	FALSE
Q8NCS7	CTL5_HUMAN	0.997009	0.889861	0.680927	0.918033	1.92584	0.928109	1.16508	0.966005	0.501113	0.82455	0.675247	0.941446	-1.70143	-0.719854	0.456224	-1.11205	-1.90867	-1.57908	0.463498	-3.57186	-3.33519	-1.97326	6.56803e-06	0.591707	FALSE
Q13155	AIMP2_HUMAN	-1.29493	-0.878896	-1.94469	-0.89616	-0.337377	-0.911408	-1.62272	-0.853826	-2.34734	-1.61857	-1.92699	-1.4921	-0.203786	-0.0948782	0.0215596	-0.25885	-0.09476	-0.304418	-0.295478	-0.0904823	-0.560592	0.255366	6.64524e-06	1.6182	FALSE
P53621	COPA_HUMAN	-2.00114	-1.512	-1.26523	-2.44705	-1.27144	-2.08261	-2.67138	-1.86384	-1.78998	-1.40903	-1.36177	-2.256	0.628209	-0.64345	-0.733251	-0.857282	-0.201966	-0.785158	-0.13768	-0.984416	-1.17453	0.367635	6.9024e-06	5.94522	TRUE
P13798	ACPH_HUMAN	1.16877	1.35428	0.945628	1.42056	2.44258	1.28075	1.43195	1.48712	1.02907	1.28562	1.19553	1.50536	-0.986712	-0.414053	0.890393	0.388146	0.257447	0.612645	-0.921342	-0.791215	-1.91773	-0.0376522	6.91808e-06	3.70583	TRUE
Q99447	PCY2_HUMAN	2.92771	2.91312	2.56627	2.78391	3.04011	2.81607	2.95966	3.04709	2.64108	2.77931	2.86236	2.81482	1.54644	1.83714	2.46154	2.3805	1.37336	1.74321	0.858676	2.48891	2.21339	2.00356	6.96981e-06	3.56042	TRUE
Q9BVL2	NUPL1_HUMAN	1.29522	1.79381	1.11208	1.6632	2.07253	1.69525	1.88621	1.8985	0.882029	1.0095	1.23817	1.1158	-0.0164547	0.570724	-0.0312932	0.395817	0.850096	0.735232	-0.370007	-0.82511	0.598836	0.62178	6.99459e-06	1.37324	FALSE
Q15506	SP17_HUMAN	3.85914	3.59429	4.21863	3.69309	4.63379	3.23343	4.36617	3.17555	4.0992	3.44511	4.04077	3.7221	3.15335	0.578751	-0.361657	0.950382	0.562994	4.26208	0.880934	1.25254	1.42491	0.39314	7.21334e-06	4.91469	TRUE
Q04637	IF4G1_HUMAN	-4.80205	-1.31995	-2.63786	-1.35803	-3.34741	-1.8795	-2.67934	-3.79255	-3.69052	-2.57441	-2.30495	-2.70055	-0.237887	-1.42088	-0.794259	-1.32768	-0.92821	-0.876053	0.181986	0.293345	-0.281741	0.0287813	7.24921e-06	7.12947	TRUE
O75390	CISY_HUMAN	5.07855	4.84097	5.23401	5.22514	4.76193	5.08547	5.5472	5.18904	5.34788	5.11244	5.15501	5.30283	3.05128	4.31428	4.14539	5.15147	3.32174	3.6865	3.44911	3.99708	3.55183	4.77558	7.4225e-06	3.02609	TRUE
Q9UEW8	STK39_HUMAN	-1.39932	-1.69293	-2.54453	-1.07033	-0.742456	-1.12632	-1.93463	-1.48157	-1.67968	-1.54496	-1.15817	-1.37574	0.103311	-0.00365493	0.383486	-1.01194	0.530667	-0.810768	0.0866862	-1.05307	0.388196	0.237859	7.75898e-06	0.772539	FALSE
P04004	VTNC_HUMAN	-3.7459	-2.95435	-4.08331	-2.84496	-0.152053	-3.40529	-4.46232	-3.67544	-2.99777	-4.7768	-5.43716	-2.76727	1.22496	-0.439926	-1.4839	-2.12569	1.93684	1.73464	-0.174126	-0.980046	-0.509616	0.950278	8.04493e-06	67.7659	TRUE
Q96S96	PEBP4_HUMAN	1.9699	2.16202	1.46966	1.59432	0.730299	1.64694	0.199933	1.44083	-0.764804	0.12614	1.85941	0.172828	-1.66265	-0.3332	-1.7974	-1.83269	-0.791144	-1.09575	-1.31157	0.436081	-0.957977	-1.53084	8.09489e-06	1.95579	FALSE
Q6DD88	ATLA3_HUMAN	0.11321	0.851359	-0.485436	0.78815	0.889994	0.898144	0.371342	0.715504	-0.129045	-0.426511	-0.363833	0.0605952	1.28571	1.61737	1.41407	1.48028	2.19711	1.23517	2.24071	3.25922	1.77376	1.23719	8.09991e-06	0.797332	FALSE
Q99798	ACON_HUMAN	5.5786	5.10907	5.73942	5.13088	5.28796	5.27581	6.20927	5.50062	5.86531	5.63074	5.54372	5.58948	3.28443	4.81122	4.38027	5.24784	3.41256	4.0246	3.58472	3.85833	4.41605	5.10505	8.37342e-06	1.85028	FALSE
P61088	UBE2N_HUMAN	-1.68386	-2.6787	-1.83886	-1.62659	0.0709511	-1.66961	-1.53315	-1.43894	-2.24806	-0.555677	-0.977558	-2.04791	0.81853	-0.590228	-0.953427	-0.0976235	0.299765	0.74675	0.244638	0.597589	0.472289	0.3868	8.39929e-06	0.689667	FALSE
P36405	ARL3_HUMAN	-0.368643	-0.251252	-0.127862	-0.140867	0.373297	0.148535	-0.0553905	0.419079	-0.168406	-0.0188597	0.0450239	-0.462631	1.77819	0.147342	0.733152	0.444108	1.08656	0.516173	0.892857	1.47155	1.01737	1.3572	8.49509e-06	0.0891234	FALSE
P07864	LDHC_HUMAN	7.16665	6.23316	6.59945	6.23668	7.6008	5.9747	7.13757	6.39193	7.12153	7.03248	6.67156	7.25851	4.71913	6.39312	4.86857	6.04145	4.53132	5.48071	3.80924	4.69653	5.81725	5.13046	8.6768e-06	2.2272	TRUE
P31937	3HIDH_HUMAN	2.97585	2.68947	3.342	3.23535	3.9488	2.75823	3.77148	3.29969	3.85145	3.18406	3.22118	3.35793	0.873853	1.54658	2.57825	3.25119	2.03753	1.42294	0.934922	1.96959	1.17087	2.27929	8.72875e-06	0.94977	FALSE
Q6PCB0	VWA1_HUMAN	-5.58867	-4.13035	-4.85868	-5.36312	-4.94472	-5.02399	-4.99228	-7.34081	-6.31105	-4.42945	-6.12711	-5.66385	-1.71502	-2.82775	-3.7545	-4.42151	-2.22752	-0.278538	-1.22621	-4.52367	-2.28443	-2.24561	8.99939e-06	14.5108	TRUE
Q14393	GAS6_HUMAN	-1.75984	-1.27175	-0.822292	-1.6676	0.0563688	-1.82689	-1.55572	-2.26764	-1.40588	-1.38095	-2.73393	-1.28242	1.38034	1.70604	-0.225019	-0.821537	2.22591	2.60688	3.00429	-0.730458	0.752613	2.02472	9.07272e-06	2.19898	TRUE
P08559	ODPA_HUMAN	-1.58227	-1.88793	-2.85574	-1.24876	0.546294	-1.17619	-0.953338	-1.20268	-1.95936	-2.36437	-1.57167	-1.48306	-2.93521	-4.00555	-3.9952	-2.6436	-3.4564	-6.76935	-4.81098	-3.66311	-4.83738	-3.27154	9.24221e-06	1.03867	FALSE
P50570	DYN2_HUMAN	-4.93278	-4.6981	-4.99468	-3.48466	-4.18002	-4.12662	-4.64061	-4.41914	-5.83908	-5.50758	-3.972	-3.47772	-2.44818	-3.07459	-3.20828	-3.53554	-0.551215	-3.39165	-1.29221	-1.8162	-1.90076	-2.54944	9.44249e-06	1.40991	FALSE
P30046	DOPD_HUMAN	0.771349	0.556828	1.91616	0.802888	2.50333	2.11	2.32372	2.05509	1.3733	0.747544	2.06833	0.713391	-0.597755	-0.181907	0.0101839	0.00918983	-0.754628	0.0810548	-0.593745	1.19191	-0.427468	-0.357115	1.00968e-05	1.17783	FALSE
P26885	FKBP2_HUMAN	-0.114889	-0.0832241	0.131792	-0.69034	-3.0881	0.0563274	-0.425347	-0.538475	-0.393458	0.475939	0.308886	-0.384175	-2.46743	-2.95851	-3.02496	-2.27224	-2.93099	-1.32666	-3.1146	-2.27983	-2.98842	-1.23595	1.02426e-05	0.30162	FALSE
Q9NPE6	SPAG4_HUMAN	-0.184407	-0.339163	-0.517714	-0.841413	-1.53788	-0.398039	0.294631	-0.166639	-0.776049	-0.570437	-0.508139	-0.525606	0.397754	1.56012	1.20163	1.02588	0.778997	0.55093	-0.372745	1.01659	1.7705	0.372857	1.02515e-05	0.620853	FALSE
P04066	FUCO_HUMAN	2.77272	2.67496	2.63008	2.22033	3.45507	2.41611	2.51977	2.57337	2.53571	2.58838	2.31232	2.19122	0.700841	1.42736	1.78504	0.00445312	1.67451	2.1558	0.864582	1.05476	1.24171	2.07207	1.03209e-05	2.41892	TRUE
P28838	AMPL_HUMAN	4.70651	4.62843	5.26866	4.94157	4.57676	5.08556	5.44985	5.04114	5.1424	4.58225	5.19665	4.99068	2.80053	3.08953	3.61578	4.99941	2.74818	3.94974	2.10203	3.22235	2.14902	4.3787	1.04061e-05	2.15809	TRUE
P30084	ECHM_HUMAN	3.15724	3.01463	3.5233	3.28606	4.24787	3.17149	3.89654	3.49791	3.83766	3.19861	3.37416	3.60753	1.5852	1.29353	2.5731	2.82601	2.13199	2.36914	1.17189	2.18577	1.77822	3.41962	1.09813e-05	1.28128	FALSE
Q9BRX8	F213A_HUMAN	-0.81792	-0.904355	-1.2861	-0.792599	1.03793	-0.198791	-1.20947	-1.37009	-0.643733	-0.881856	-0.682319	-0.682313	0.274031	0.936425	0.95492	-0.158873	1.53298	0.890222	1.03278	0.948229	0.143648	0.772105	1.11621e-05	0.490309	FALSE
Q96LK8	SPT32_HUMAN	1.16801	1.43844	2.82876	2.09304	0.437244	1.84169	1.60794	1.43986	1.832	0.807564	2.2536	1.98074	-0.212747	0.425534	0.124001	0.68753	-0.784912	-0.808206	-0.179815	0.144861	0.985863	-1.62725	1.11968e-05	5.40696	TRUE
P54652	HSP72_HUMAN	8.48553	7.47856	8.15599	8.07947	8.47797	7.26441	8.50828	7.28956	8.29289	8.6688	8.17928	8.82905	7.41298	5.79733	6.21292	7.39932	5.71458	7.12795	4.9503	7.12858	6.1457	6.65541	1.12256e-05	2.57267	TRUE
P19440	GGT1_HUMAN	-3.81239	-2.8544	-2.9642	-3.23282	-2.90256	-2.51628	-3.52743	-3.73456	-2.39203	-1.62164	-2.0106	-5.00496	-1.19955	-0.956638	-1.55333	-2.10996	-0.108932	0.569353	-0.992436	-1.85694	-0.00357315	0.273256	1.27617e-05	1.07685	FALSE
Q0VAA2	LR74A_HUMAN	-1.74861	-1.31744	-2.26938	-1.65471	-0.568073	-1.64149	-2.2332	-1.57954	-2.21367	-2.01165	-2.27271	-1.52662	-3.17329	-3.2859	-2.42064	-2.84137	-4.11935	-2.86748	-2.82069	-2.4541	-2.71199	-2.99316	1.28127e-05	0.931833	FALSE
Q14894	CRYM_HUMAN	-5.79562	-6.67319	-3.73036	-5.55928	-4.61745	-4.88562	-3.54898	-4.75817	-4.97596	-6.77889	-3.21494	-4.46476	-1.72405	-2.75823	-2.75149	-1.33892	-4.27892	-0.691808	-1.23084	-2.42177	-2.28114	-2.87469	1.30134e-05	1.88968	FALSE
P46778	RL21_HUMAN	-2.84688	-2.31115	-2.81566	-2.03144	-2.76095	-1.95933	-2.74346	-2.37378	-3.22828	-3.48197	-2.36772	-2.96881	-1.26466	-1.9767	-0.648627	-1.922	-0.236375	-0.884085	0.562626	-0.53212	-2.07727	-1.30934	1.34975e-05	1.62832	FALSE
Q5T2S8	ARMC4_HUMAN	0.0460944	0.134726	-0.661617	0.708118	1.73638	0.30273	0.260076	0.448094	-1.27758	-1.40807	-0.938179	-0.312188	-1.48008	-1.82604	-1.77387	-1.69075	-2.415	-1.73765	-1.13321	-2.85776	-2.8025	-1.7709	1.38492e-05	0.0538128	FALSE
Q9Y697	NFS1_HUMAN	1.159	0.868514	1.92364	1.46609	1.79686	1.67784	1.59687	1.65236	1.91039	1.05355	1.71792	1.69947	0.349964	0.398595	0.855498	1.385	-0.136145	0.747319	0.444066	0.644929	0.381289	1.05664	1.40786e-05	2.31059	TRUE
Q9BUD6	SPON2_HUMAN	-4.81484	-3.14487	-5.55125	-2.59948	-4.33361	-3.10248	-5.55986	-5.47497	-3.81979	-5.16727	-6.78459	-4.78035	-1.16255	-1.71221	-3.09691	-1.36856	-2.0288	-1.52121	-0.589135	-1.27158	-3.95994	-1.68291	1.45703e-05	7.49095	TRUE
Q9NQ60	EQTN_HUMAN	2.31178	2.56776	2.75015	1.63339	-2.35333	2.89281	2.08159	2.14247	1.3139	1.47113	2.37499	1.42948	-3.04815	-0.101553	-0.426678	-1.29083	-1.62596	-1.04966	-2.90923	-1.44608	0.294982	-2.32208	1.46429e-05	1.06316	FALSE
P57105	SYJ2B_HUMAN	2.42783	2.54248	2.36584	2.45573	2.07418	2.59047	2.39322	2.44265	2.28972	2.50318	2.58562	2.36655	2.65278	3.35984	3.66552	3.46572	3.08175	2.77878	3.35918	4.45644	2.99945	3.10375	1.54869e-05	2.54742	TRUE
Q3MIX3	ADCK5_HUMAN	-4.32243	-3.62228	-4.68711	-3.81827	-4.45817	-4.58791	-5.08697	-6.66489	-2.9237	-3.21099	-3.26114	-3.25711	-2.66847	-1.20517	-1.82795	-2.63161	-1.20605	-2.17261	-1.96523	-1.01975	-2.54028	-2.68273	1.58274e-05	6.39591	TRUE
O43747	AP1G1_HUMAN	-1.4349	-0.916262	-2.9899	-1.1711	-0.415802	-0.437478	-1.59342	-1.08637	-1.81926	-1.04639	-1.59052	-2.12808	-0.172791	-0.350842	0.0813213	-0.516233	0.163245	0.0351165	0.345729	0.734272	0.129764	-0.165018	1.609e-05	1.41153	FALSE
O95995	GAS8_HUMAN	-0.231668	-0.323461	-0.541397	-0.321283	0.860489	-0.737829	-0.670589	-0.595675	-1.06733	-1.16008	-1.19423	-0.49862	-2.04046	-1.90842	-0.887377	-1.30302	-2.94872	-1.58611	-2.93333	-2.63991	-2.73778	-3.79436	1.6311e-05	0.480232	FALSE
Q96QK1	VPS35_HUMAN	-4.0435	-3.89911	-4.12692	-6.40754	-2.29057	-3.75656	-4.21318	-5.43404	-4.50429	-3.93125	-6.03768	-4.17186	-1.8817	-2.27589	-2.80603	-2.88056	-1.47082	-2.63339	-1.81917	-2.52705	-2.14062	-2.49271	1.66205e-05	1.92589	FALSE
Q9NUQ8	ABCF3_HUMAN	-3.85315	-3.85394	-2.50536	-4.82196	-4.32402	-3.06015	-4.95797	-4.20297	-4.30025	-3.59822	-2.88014	-3.27643	-1.62187	-2.5443	-2.86739	-3.40792	-1.69825	-1.89863	-1.08396	-1.73287	-1.70269	-0.902672	1.68497e-05	1.7943	FALSE
P31040	SDHA_HUMAN	4.50369	4.18006	4.92244	4.42836	3.60026	4.26579	4.46208	4.24075	4.66122	4.48599	4.66745	4.8599	2.82779	3.46339	3.05072	4.15817	2.53684	2.58334	1.77435	2.16796	3.19426	4.27335	1.77129e-05	8.40112	TRUE
O96000	NDUBA_HUMAN	0.0391078	0.152691	0.334526	0.358411	0.712314	0.403613	0.416585	0.356239	-0.156919	-0.156344	0.1262	0.168192	0.687032	2.90908	1.98063	1.71501	1.2672	0.84833	0.965713	1.79612	1.04931	0.94217	1.8028e-05	0.103891	FALSE
Q15365	PCBP1_HUMAN	-0.729334	-0.900622	-0.0436778	-1.27015	-0.179649	-0.94692	-1.71706	-1.12344	-0.49503	-0.541949	-0.18609	-1.59819	2.45263	1.11411	-0.454171	0.145252	1.99517	0.532607	0.903282	-0.00862495	1.33406	1.61775	1.82634e-05	0.681731	FALSE
O15393	TMPS2_HUMAN	-1.81072	-0.735497	0.0943118	-2.68942	-0.931356	-1.5858	-0.823104	-0.211073	0.486871	-1.81462	-0.262511	-2.03821	2.28022	1.6672	0.12381	0.495355	2.71111	3.01773	2.30659	-0.606574	1.23643	2.3555	1.84589e-05	0.814262	FALSE
P16219	ACADS_HUMAN	3.2997	3.33898	3.80669	3.94233	2.68722	3.85889	4.348	4.10925	3.99006	3.22616	3.7159	3.78054	1.28556	1.45644	2.73309	3.49836	1.57939	2.42943	1.9764	2.69369	2.27577	2.88965	1.85401e-05	1.91397	FALSE
Q06830	PRDX1_HUMAN	0.580053	1.26019	2.27889	0.764784	-0.00326152	1.85448	0.787142	1.81508	1.72563	1.43253	2.68807	0.769208	3.46675	2.81405	4.43106	2.96617	3.00709	3.27945	2.66127	2.09563	2.38995	3.51519	1.92976e-05	0.497489	FALSE
P07311	ACYP1_HUMAN	0.797398	0.802786	0.232327	-0.199421	1.21146	0.0280207	0.937827	1.13325	0.995988	0.957821	0.0441103	0.816991	-0.844682	-0.548437	-0.510268	-0.855232	-0.9085	-0.952701	-1.23915	0.420112	0.395982	-1.18602	1.95991e-05	0.530006	FALSE
P43155	CACP_HUMAN	2.87572	3.05113	3.13482	3.01181	3.1421	3.01001	2.66357	2.8874	2.75088	2.82921	2.86796	2.96141	1.52379	2.73388	2.77271	2.50141	1.79811	1.48395	1.60942	2.31041	2.08298	2.32565	2.07542e-05	3.93226	TRUE
Q9HAQ2	KIF9_HUMAN	0.893685	0.851045	0.97631	1.14633	0.257199	0.804542	1.31993	1.05462	1.02022	0.874023	0.876863	1.80887	-0.140253	-1.38511	0.595988	0.192182	-0.717397	0.43174	-0.831599	0.436943	-0.296604	-0.368483	2.09542e-05	1.03916	FALSE
P35813	PPM1A_HUMAN	0.878748	0.414629	0.544829	-0.210516	-0.138363	0.0945419	0.650453	0.14899	0.649267	0.827318	0.480038	0.597046	-0.349021	-0.549677	-0.674924	-0.20352	-0.976639	-0.144571	-0.742223	-0.554204	-0.0436113	0.0833673	2.15039e-05	1.31914	FALSE
Q9NVJ2	ARL8B_HUMAN	1.18801	1.06574	0.952989	0.632137	0.370715	0.890703	1.88345	1.49438	1.50555	1.24681	0.908473	0.956475	1.44488	2.40066	2.348	2.46367	1.76209	2.19432	1.42149	1.99374	2.06845	2.02503	2.27385e-05	1.3669	FALSE
P27824	CALX_HUMAN	0.353639	-0.525707	0.441034	0.372541	1.31616	1.14042	-0.283761	-0.0168554	0.821436	0.189606	1.06383	0.0572402	3.17654	1.99986	1.02836	0.848349	2.82004	1.62126	2.64934	1.6651	2.48544	3.81797	2.2946e-05	0.194532	FALSE
Q96AB3	ISOC2_HUMAN	0.860152	0.584571	1.22341	1.01247	2.33983	1.07649	1.31952	1.97989	-0.463938	0.159182	1.85912	0.852008	-0.670816	-1.09744	-1.37295	0.480357	-0.77898	-0.352608	-1.54599	-0.727571	-2.69633	0.024088	2.34105e-05	1.59547	FALSE
Q96RL7	VP13A_HUMAN	1.43342	1.24228	0.685255	1.12185	2.02522	1.40882	1.22419	1.39814	1.15327	1.35472	1.13571	1.48838	2.12213	2.30303	2.30873	1.85622	1.41616	2.34735	2.49159	3.44206	2.98271	2.13005	2.37127e-05	1.78142	FALSE
O15173	PGRC2_HUMAN	0.150496	0.435734	0.521904	0.694627	0.351474	0.841625	1.03513	0.331464	0.018031	0.258212	0.652409	0.713249	0.887253	0.802524	1.52241	1.81465	2.04173	1.74204	1.94968	1.0474	1.22605	2.74044	2.43463e-05	0.255455	FALSE
Q9Y265	RUVB1_HUMAN	5.35193	5.01839	4.71727	4.77989	5.25789	4.7009	5.46633	5.07167	5.29132	5.44542	4.87803	4.98668	3.66999	2.70383	4.42871	4.32861	3.53603	4.95235	2.86753	4.49114	3.28085	3.98301	2.44003e-05	1.88109	FALSE
O00148	DX39A_HUMAN	-0.929074	-0.445336	-1.31824	-1.09176	0.120735	-1.39482	-0.879792	-1.23085	-1.87315	-0.902399	-1.2266	-0.547474	3.68399	1.15256	0.718583	-0.694006	3.03047	-0.510154	1.40882	1.32003	1.28998	2.50588	2.47819e-05	0.374534	FALSE
Q13618	CUL3_HUMAN	2.92641	2.46826	2.37199	2.85551	3.65709	2.75621	3.17638	2.63037	2.55381	2.94783	2.59373	2.75161	1.69458	2.08886	2.40269	2.3376	2.1441	1.87894	1.15527	1.57974	0.64698	1.71958	2.51397e-05	1.77942	FALSE
P04279	SEMG1_HUMAN	1.37191	2.5701	4.32964	3.3168	3.64397	2.79849	2.30068	2.52059	4.14704	3.10758	4.27458	3.91158	8.57973	5.276	5.26409	4.20509	5.53224	8.88696	5.67511	4.82861	9.18205	8.06376	2.51704e-05	0.767622	FALSE
P11177	ODPB_HUMAN	4.96063	4.68782	5.37504	4.74989	5.52203	4.94364	5.69794	5.04849	5.33568	5.03638	5.26444	5.00793	2.79849	3.88793	4.11648	5.3204	2.83221	3.9245	2.42248	3.6289	3.15349	4.50604	2.5418e-05	1.00619	FALSE
A6NK58	LIPT2_HUMAN	-1.99819	-2.07327	-1.39997	-1.03124	0.696534	-1.22726	-0.454179	-0.947193	-1.06901	-2.00682	-1.32531	-1.10353	-2.19694	-3.09601	-2.45504	-2.19213	-2.32003	-3.19613	-3.40367	-4.93193	-3.0128	-3.09521	2.58019e-05	3.47215	TRUE
P59998	ARPC4_HUMAN	-1.50403	-1.18523	-1.39756	-1.19296	0.242779	-1.27657	-1.7344	-1.23303	-1.77385	-1.55943	-1.38678	-1.22653	-0.304599	-0.0196176	0.03296	-0.128021	1.70536	0.00137662	0.218463	-0.184529	0.660294	-0.859369	2.6556e-05	0.881913	FALSE
P30043	BLVRB_HUMAN	-2.53269	-2.27949	0.00731131	-1.49291	-2.33261	-1.37233	-2.91151	-2.15186	-1.86749	-1.64102	0.0790867	-2.0869	1.28837	0.158457	-0.228412	0.578412	-1.15141	1.10269	1.43678	-0.207902	-0.1674	0.382019	2.65618e-05	7.95195	TRUE
P60228	EIF3E_HUMAN	-0.589839	-0.327099	-0.557003	-0.600563	-0.0424302	-0.305652	-1.39193	-0.382174	-0.389545	-0.980266	-0.7054	-0.649352	0.389485	0.874587	-0.190735	0.359599	0.967803	-0.0440468	0.553605	-0.307201	0.449446	1.35232	2.69683e-05	1.51853	FALSE
P62241	RS8_HUMAN	-2.25383	-0.87026	-0.74319	-0.595283	-1.54482	-1.24945	-1.44031	-0.738747	-2.85141	-1.7427	-0.525471	-1.68067	-0.404732	-0.232475	0.310358	-0.234526	-0.444032	0.364471	1.13339	0.794385	-0.207515	0.139028	2.76704e-05	4.81224	TRUE
P54136	SYRC_HUMAN	0.0352479	-0.146073	-1.03208	-0.0413887	0.275747	0.144825	-0.135889	-0.0147993	-0.298618	0.0798722	0.352006	-0.156218	0.713986	0.232338	0.554451	0.848112	0.77996	0.692121	1.02236	1.43606	0.226578	1.15531	2.8318e-05	0.175941	FALSE
Q9BRG1	VPS25_HUMAN	-1.88164	-1.06381	-2.00905	-1.32767	-2.33725	-2.86982	-2.61081	-1.65969	-3.96157	-1.84594	-3.16512	-1.83339	-0.664336	-0.72404	-0.636893	-1.31515	-0.335609	-0.976175	-0.0569751	-0.443141	-0.727701	-1.13542	2.9986e-05	68.5568	TRUE
P61201	CSN2_HUMAN	-4.18792	-3.57064	-5.04629	-5.02437	-2.91564	-4.41853	-2.91789	-3.97539	-4.32764	-4.26165	-3.15189	-5.9662	-1.45929	-2.91422	-3.10448	-3.11806	-1.13736	-2.65842	-1.52527	-1.67872	-2.62438	-1.5274	3.05916e-05	2.88357	TRUE
O60749	SNX2_HUMAN	-1.99797	-2.19956	-2.53001	-4.03089	-1.9992	-2.60016	-3.72834	-3.27843	-3.80366	-2.06885	-2.21656	-3.11609	-1.28039	-1.53328	-2.37563	-1.89833	-1.03559	-0.391457	-0.770566	-1.25978	-0.206325	-0.692475	3.09189e-05	1.68566	FALSE
P06748	NPM_HUMAN	-0.726699	-1.38991	-1.1185	-1.55117	0.356145	-1.84925	-2.3146	-2.34415	-0.448444	-1.54955	-1.90497	-2.4622	3.82348	1.04064	0.55568	0.297534	1.0323	0.324605	2.66624	1.33593	-1.28318	1.4192	3.1447e-05	124.631	TRUE
Q8WUD1	RAB2B_HUMAN	2.78142	2.73657	2.69898	2.08177	1.4572	2.44884	2.93491	2.57665	2.40741	2.45596	2.29334	2.1848	0.385018	1.32205	1.67431	1.38178	0.90104	1.02659	0.69309	2.34361	2.04801	0.742843	3.16953e-05	2.0408	TRUE
P49411	EFTU_HUMAN	2.44347	2.5825	3.00527	2.26555	2.68528	2.57673	3.13951	3.14696	2.51548	2.60263	2.83975	2.18374	1.98956	1.62968	1.00431	2.39546	1.89047	0.193923	0.941788	0.321459	1.97667	1.67734	3.17252e-05	2.0088	TRUE
Q96IU4	ABHEB_HUMAN	-2.93226	-1.65466	-0.565941	-2.01148	-0.167504	-1.822	-1.41902	-1.67015	-1.20847	-1.59235	-0.781804	-0.749256	0.308291	-0.0853478	-0.184829	-0.669559	0.463447	0.0274764	1.73315	1.08678	-0.09327	0.0941581	3.17285e-05	1.65409	FALSE
P35658	NU214_HUMAN	-1.70569	-0.963644	-3.77564	-0.937899	-1.03806	-0.904543	-1.77949	-0.61879	-2.06682	-1.92843	-1.75676	-1.6142	-2.87548	-3.02677	-4.83622	-3.45037	-3.41694	-3.34353	-2.74247	-3.60517	-3.62033	-6.08558	3.19022e-05	0.926988	FALSE
Q9NP72	RAB18_HUMAN	-0.976161	-0.501097	-0.377479	-0.224457	0.157565	-0.0881103	-0.975831	-0.669652	-0.884935	-1.10109	-0.580034	-0.623527	0.443506	-0.564462	0.447513	0.220191	0.8887	0.635004	0.0432067	0.788245	0.519978	0.0908843	3.29153e-05	0.340639	FALSE
Q08431	MFGM_HUMAN	-0.108336	-0.0638231	-1.1134	-0.437161	1.07542	0.0328727	3.43811	1.39534	1.99288	0.887272	-1.06055	-1.30297	2.75924	2.02984	4.79296	4.22798	4.70381	3.41916	1.38774	3.71639	2.81817	3.23906	3.54801e-05	0.215607	FALSE
Q86Y39	NDUAB_HUMAN	-3.35603	-2.81154	-3.18379	-3.143	-3.1666	-2.58818	-3.35195	-2.71968	-2.65393	-2.9771	-3.95157	-2.42817	-2.46129	-1.12558	-1.64205	-2.26829	-1.84098	-2.75414	-2.20919	-1.15298	-2.02664	-2.10194	3.68157e-05	4.48163	TRUE
P07195	LDHB_HUMAN	2.0252	1.96686	1.58032	1.846	4.35122	1.88207	1.41362	1.99248	1.96912	1.69718	1.81098	1.89121	0.62521	0.522572	0.768983	0.652112	1.24988	1.2497	0.444773	-0.0569698	0.105223	-0.755006	3.68966e-05	2.75506	TRUE
Q86X76	NIT1_HUMAN	1.60194	1.73076	1.14949	1.21887	0.281444	1.39506	1.20276	1.28234	0.589353	1.33852	1.26555	1.13564	0.339614	-0.920287	0.941357	0.327332	0.477605	0.199678	-0.404373	0.00969395	0.269709	0.394433	3.706e-05	3.67211	TRUE
P50148	GNAQ_HUMAN	-6.15611	-6.06156	-6.3014	-6.63562	-7.0223	-5.89542	-5.64071	-5.29626	-4.92246	-7.52441	-6.42159	-3.91531	-3.72041	-4.40747	-4.79609	-4.64396	-3.17479	-2.79059	-2.82454	-2.77141	-4.55772	-4.98801	3.79899e-05	3.23042	TRUE
Q71UM5	RS27L_HUMAN	-2.03707	-4.02348	-1.94753	-2.82975	-4.21077	-2.54361	-1.91844	-6.00471	-2.43922	-4.99987	-2.40735	-2.57571	-1.06431	-0.426946	-1.21558	-0.650317	-1.99637	-0.538867	-0.73241	-0.723494	-0.539923	-0.242555	3.85715e-05	1.35088	FALSE
P49207	RL34_HUMAN	-2.22455	-2.13228	-0.283897	-2.63871	-2.23012	-1.81476	-1.54079	-0.797505	0.014868	-1.92652	-0.784745	-2.11851	1.76665	0.964777	-1.45281	0.0043966	2.12663	2.31719	1.65683	-0.829816	0.522741	1.64076	3.89582e-05	52.5011	TRUE
P31689	DNJA1_HUMAN	-2.80135	-3.18058	-1.97701	-2.98764	-4.94074	-2.92649	-2.38487	-2.52622	-2.5247	-2.65649	-2.70122	-3.05422	0.684376	-1.56811	-1.56589	-1.5429	-0.788088	-1.17065	-1.14247	-2.34019	-1.60251	-0.0686055	3.95838e-05	24.1946	TRUE
Q02218	ODO1_HUMAN	3.03472	2.84238	3.36573	3.01879	3.72557	3.14827	3.52387	3.09116	3.18998	2.95959	3.25414	3.09321	1.83829	2.82294	2.08919	3.17576	1.48717	1.79149	0.952106	1.31474	1.91921	2.85149	3.97175e-05	6.9764	TRUE
P20142	PEPC_HUMAN	-1.16313	-0.249795	0.447449	0.638005	2.95834	0.699849	-0.69812	-0.273295	-0.340787	-0.873763	0.705471	-0.29979	4.67867	2.65771	0.426941	0.625003	4.70375	5.98966	6.06312	2.72985	4.1042	6.0964	4.01982e-05	0.04431	FALSE
P55145	MANF_HUMAN	0.767713	0.717674	0.550055	1.14031	2.18666	0.936705	1.34185	1.42799	1.29414	1.08369	0.970189	1.05033	-0.680355	-0.944285	-0.817295	-2.25451	0.106103	-0.144236	1.34361	-1.32923	0.0408295	-2.35621	4.06529e-05	0.723123	FALSE
Q96E40	CI009_HUMAN	5.34653	4.39429	5.4457	4.27868	1.22366	4.13538	6.4698	4.87743	5.59848	5.41936	5.3466	5.45919	2.0491	2.59686	1.66346	3.45381	0.499143	3.57843	0.717611	-0.0513307	1.8961	3.08898	4.13853e-05	7.75963	TRUE
O00299	CLIC1_HUMAN	-2.10434	-0.871393	-0.128494	-1.40345	0.0711358	-1.318	-1.80398	-1.31309	-0.384332	-0.69633	0.664694	-1.25865	1.81798	0.992581	-0.186271	0.758934	1.29885	1.39384	1.30143	-0.544201	0.745264	0.937482	4.15149e-05	0.627571	FALSE
P05787	K2C8_HUMAN	-4.12675	-3.1019	-3.51537	-3.48641	-1.19427	-3.62086	-3.90222	-3.43626	-2.91563	-3.14362	-2.63015	-3.69763	-0.226983	-1.86794	-2.61754	-2.98605	0.297251	0.179201	-0.954011	-1.11778	-1.18556	-1.07594	4.1521e-05	21.2598	TRUE
O60232	SSA27_HUMAN	-0.0626974	-0.421778	-0.800975	0.36685	0.673527	-1.02197	-0.118375	0.11245	-0.651222	-1.15038	-0.231668	-0.726128	-1.09588	-3.02352	-4.71085	-2.53069	-2.23406	-0.795615	-1.33472	-2.96585	-2.1221	-1.92716	4.26053e-05	0.19596	FALSE
Q96E66	LRC51_HUMAN	-0.287558	-0.167953	-0.183732	0.29041	0.523046	-0.0584874	-0.0623016	0.00403666	-0.61419	-0.632598	-0.704184	-0.168071	-1.87865	-0.866177	-0.733244	-1.584	-2.61217	-2.01041	-1.36423	-0.370996	-0.702219	-1.89287	4.2674e-05	0.093482	FALSE
P13804	ETFA_HUMAN	2.12934	2.27457	2.06653	2.69859	4.10753	2.39352	2.54379	2.3887	2.10942	2.04911	2.1247	2.1845	-0.0171927	0.563912	1.59282	2.03197	0.873751	1.19365	0.368391	1.99719	0.265986	1.09719	4.29899e-05	11.9711	TRUE
Q8WWB3	DYDC1_HUMAN	1.14419	1.09933	1.26026	1.99374	-1.06598	0.513988	0.870798	1.09567	0.450988	0.971097	1.71166	1.33651	-1.02331	-0.930096	-1.25914	-1.47308	0.731889	0.10614	-1.05888	-1.89602	-0.105645	-0.999561	4.32526e-05	9.20911	TRUE
Q9NPJ3	ACO13_HUMAN	1.73252	1.766	1.7869	2.22138	3.12469	2.26118	2.1928	2.06389	1.73818	1.47882	1.88801	1.91547	0.757935	1.29649	1.33963	1.28825	0.839598	1.36152	0.494568	1.86216	0.486846	0.83634	4.41641e-05	15.1689	TRUE
Q9H095	IQCG_HUMAN	-2.6374	-3.27803	-2.63334	-3.45696	-4.95654	-3.39212	-3.06248	-3.54705	-2.65883	-2.88966	-2.71844	-2.97578	-3.50753	-5.48503	-5.56152	-6.35892	-6.17268	-3.38296	-6.08437	-6.58603	-4.78297	-4.32038	4.59259e-05	1.52781	FALSE
Q5T0N1	CFA70_HUMAN	-0.401668	-0.56642	-0.287018	-0.595606	0.336163	-0.777899	0.107413	-0.383369	-0.0317668	-0.326493	-0.578057	-0.0666419	-1.49287	-1.84515	-1.7747	-1.00416	-1.73647	-0.654614	-2.2597	-0.33507	-0.825171	-1.73303	4.62864e-05	0.0903182	FALSE
P02649	APOE_HUMAN	-1.95393	-1.69683	-2.25319	-3.04842	-3.81405	-2.45485	-5.3014	-2.13094	-1.56033	-1.90629	-2.07759	-2.61555	-0.408258	-1.08538	-0.766023	-1.41546	-0.160286	-1.3227	-0.959247	-0.321091	-0.161972	-0.154227	4.64801e-05	2.51551	TRUE
P30042	ES1_HUMAN	1.09595	0.596932	1.79711	1.14311	-0.115466	1.0508	1.39309	1.0928	1.87064	0.913151	1.63528	1.77848	-0.434354	-0.999086	-2.42569	-1.1445	-2.84955	2.22043	-2.4021	-1.37355	-1.76965	-0.412102	4.74232e-05	1.29482	FALSE
P35606	COPB2_HUMAN	-4.11903	-3.27904	-4.40875	-3.75946	-3.43407	-3.81445	-7.64125	-4.208	-6.6228	-3.88497	-3.7891	-4.61052	-1.64901	-2.7664	-2.62081	-3.07423	-1.01077	-2.02167	-1.33175	-2.30119	-2.32491	-1.87746	4.74405e-05	2.74149	TRUE
Q4G0N4	NAKD2_HUMAN	-2.79701	-2.09162	-2.43032	-2.10493	-1.08631	-2.33622	-2.01072	-1.78	-1.9497	-2.67134	-2.19187	-2.66618	-4.42321	-4.29004	-3.26916	-2.60549	-2.76644	-5.01118	-4.08349	-2.54602	-4.38317	-3.42057	4.76218e-05	0.753363	FALSE
Q9HB71	CYBP_HUMAN	-2.31037	-2.32432	-2.13373	-2.84011	-1.9083	-2.32104	-2.75095	-2.93982	-2.8458	-2.20804	-2.15151	-2.20136	-0.0803712	-1.43986	-1.80283	-1.92401	-1.92296	-1.88216	-0.808481	-0.076452	-0.510608	-1.24183	4.8636e-05	0.994581	FALSE
P49419	AL7A1_HUMAN	-2.4185	-2.95956	-3.88421	-4.51153	-2.43919	-4.02742	-3.00148	-2.67953	-2.45582	-2.3064	-1.87481	-2.98544	-1.53698	-1.96442	-1.85666	-2.15989	0.155276	-0.548932	-0.141391	-1.98849	-1.07875	-0.309703	5.1406e-05	2.56233	TRUE
Q5T124	UBX11_HUMAN	-1.06332	-0.348402	-0.164119	-0.65157	-0.572498	-0.778551	-0.890903	-0.701999	-1.39371	-0.966244	-1.79437	-0.452545	-2.93682	-3.08627	-3.5613	-1.46942	-0.962726	-1.69077	-2.71212	-1.80289	-1.93799	-2.00478	5.64447e-05	0.485103	FALSE
Q14240	IF4A2_HUMAN	-1.32732	-2.03354	-2.41572	-1.95162	-5.35542	-1.9453	-1.4657	-1.98464	-1.75295	-1.12518	-1.98837	-1.90075	0.832901	-0.535368	-1.00389	0.571945	0.0300159	-0.0139772	-0.862756	-0.490634	-0.29048	0.208057	5.76562e-05	1.77398	FALSE
Q92930	RAB8B_HUMAN	-1.10423	-1.51581	-1.29617	-1.67058	-0.564169	-1.18601	-1.39041	-1.74446	-1.02032	-1.01204	-1.4718	-1.82445	-3.98567	-2.92218	-2.29286	-2.64342	-1.79442	-1.97996	-4.3633	-1.7723	-3.1013	-4.48527	5.79305e-05	0.852377	FALSE
P45974	UBP5_HUMAN	0.0558811	-0.00591463	0.0901646	-0.128057	1.11549	0.032677	-0.461076	-0.070291	-0.507865	0.066459	0.105126	-0.196552	2.45031	0.713546	-0.0611227	0.519826	1.69127	1.06543	1.31596	1.81389	1.2903	1.92412	5.8548e-05	0.00963243	FALSE
Q9NTJ4	MA2C1_HUMAN	3.13346	3.21494	2.10485	3.28907	3.18771	2.57821	3.19188	3.15996	3.01501	2.92685	2.38929	3.24536	1.87898	1.92656	2.82669	2.21965	1.9702	1.82643	1.04372	0.633264	0.570905	2.26241	5.90561e-05	1.97645	FALSE
P55036	PSMD4_HUMAN	-1.03478	-1.543	-0.939007	-1.36792	-0.277794	-1.11484	-0.789224	-1.09123	-1.02689	-0.997838	-1.12498	-1.2645	-1.69578	-2.73208	-2.50706	-2.83809	-3.09828	-0.877506	-1.56276	-1.87995	-3.50848	-2.42269	6.02262e-05	3.51339	TRUE
Q13098	CSN1_HUMAN	-2.97122	-2.39029	-3.08671	-2.20757	-3.30011	-2.46301	-2.93647	-2.63216	-4.95981	-2.70324	-2.26059	-2.42162	-0.188621	-1.90544	-2.46115	-1.87235	-1.18782	-1.22611	-1.2599	-1.62189	-0.67861	-0.460165	6.07854e-05	1.59016	FALSE
O00291	HIP1_HUMAN	-1.44745	-2.98019	-1.02067	-1.19785	-2.76902	-2.66107	-0.759421	-2.02872	-0.627748	-1.1117	-0.613086	-0.97851	-3.2557	-3.34121	-3.45953	-4.41106	-2.73462	-2.58988	-3.78485	-4.05391	-6.1413	-2.42666	6.20818e-05	0.618126	FALSE
P10909	CLUS_HUMAN	4.96849	4.97333	4.90283	3.94728	4.2324	4.27754	6.27696	4.75495	6.11296	5.60053	5.13487	4.30075	8.63879	6.17048	4.62348	7.91302	7.00135	10.3131	6.70696	7.84414	7.26741	9.15708	6.27316e-05	2.51383	TRUE
Q8IXA5	SACA3_HUMAN	7.45913	4.82035	7.20571	4.41572	4.98576	4.26182	6.68832	4.43377	7.00088	7.45494	6.93996	7.07505	3.42875	5.11181	1.81981	3.50375	1.62684	3.25693	0.245965	2.33944	4.88589	3.94713	6.70191e-05	1.14587	FALSE
Q96SB4	SRPK1_HUMAN	-3.29139	-4.1446	-3.63541	-3.78477	-1.90566	-2.93279	-3.27126	-3.15132	-4.34038	-3.23242	-4.20415	-3.32636	-1.91639	-1.72303	-1.51289	-1.47504	-2.93219	-3.09741	-1.48885	-1.51543	-2.83803	-1.6325	7.00265e-05	6.84641	TRUE
Q9P0J0	NDUAD_HUMAN	-0.155324	-0.35898	0.206569	-0.160837	-0.664878	-0.025858	0.438357	0.103716	0.0350957	-0.0608394	-0.0840428	-0.218137	-0.0918775	1.56323	0.986082	1.58069	1.12464	1.241	0.395518	2.19233	0.371562	0.591906	7.56588e-05	0.154792	FALSE
P38646	GRP75_HUMAN	2.56998	2.74409	2.49801	2.35672	1.55751	2.43257	3.08718	2.69554	2.84099	2.79022	2.33745	2.22474	0.851087	1.29142	1.8822	2.53251	1.77576	1.07751	0.19364	1.12771	0.75403	1.99366	7.58367e-05	2.1432	TRUE
Q6PEW0	PRS54_HUMAN	3.69772	3.41612	3.21278	2.37326	-3.56034	2.72675	2.95042	2.84092	3.08993	3.51156	3.05408	2.90781	-0.814668	-0.111705	0.176221	-0.512553	-0.0830088	-2.09596	-2.57436	-1.43562	0.0358552	-0.793649	7.74465e-05	9.55744	TRUE
Q13148	TADBP_HUMAN	-5.02233	-3.56315	-6.57295	-4.15023	-2.63107	-4.20365	-4.72284	-4.49949	-6.18368	-4.83032	-6.03088	-4.9318	-0.357302	-1.62693	-2.33796	-4.77661	-3.59383	-3.1473	-1.51415	-2.16186	-1.58955	-1.6202	7.92361e-05	3.08939	TRUE
Q86XH1	IQCA1_HUMAN	-1.90203	-1.74435	-1.69813	-1.81216	-3.5277	-1.59752	-1.7968	-1.97183	-1.9213	-1.45069	-1.58519	-1.4169	-2.78704	-3.69245	-1.76039	-3.28582	-4.23411	-4.2099	-3.10601	-3.61184	-4.48245	-2.45686	8.20071e-05	0.663224	FALSE
Q9NR28	DBLOH_HUMAN	2.18436	2.40586	2.60953	2.64488	3.26448	3.6284	3.3616	3.08055	2.55446	2.05545	2.84144	2.51114	0.899774	1.61482	2.13367	1.77752	1.72758	1.91087	1.29002	2.6472	2.02445	1.37507	8.41512e-05	3.40425	TRUE
P55060	XPO2_HUMAN	1.1323	0.744408	0.0852833	0.62874	0.636297	0.406727	0.894653	1.33216	0.977797	0.85726	0.612162	0.5843	3.30544	1.80581	2.32422	2.09025	1.59666	0.890454	1.35003	1.08611	1.80938	2.34401	8.4526e-05	0.411633	FALSE
P52907	CAZA1_HUMAN	-2.4316	-3.35608	-3.07556	-3.72733	-4.30465	-2.81448	-4.74924	-3.35105	-2.23401	-2.58441	-2.82818	-3.54844	-2.07752	-2.42441	-2.30701	-2.14436	-1.6615	-2.39425	-2.07143	-1.64589	-1.33585	-1.30771	8.5642e-05	84.6924	TRUE
P42126	ECI1_HUMAN	2.71271	2.42773	2.62282	2.40996	1.67229	2.49603	3.02118	2.5285	2.69372	2.54882	2.55485	2.54801	0.362834	1.53576	1.84291	2.73497	1.5577	1.64286	0.0520833	0.487128	0.866598	1.6504	8.69897e-05	7.59331	TRUE
Q15005	SPCS2_HUMAN	1.00472	0.705614	0.490771	0.648	1.35177	0.907302	1.44713	0.848392	0.334417	0.971834	0.892728	0.994288	1.2421	2.75318	2.76081	2.31663	0.957105	2.28623	1.82278	1.72236	1.19857	2.91846	9.13871e-05	0.53992	FALSE
Q96JB1	DYH8_HUMAN	5.4814	5.59927	5.46384	5.71756	6.16273	5.60201	5.84822	5.75284	5.51402	5.44101	5.31312	5.72382	4.42165	4.99053	5.5287	5.45195	4.70733	5.01141	4.54818	5.32662	5.1658	4.92229	9.27913e-05	1.60879	FALSE
P16083	NQO2_HUMAN	-1.47833	-1.05951	-0.684366	-0.992356	-4.72125	-1.01801	-0.651955	-0.196047	0.0227437	-1.31797	-0.222297	-0.524105	-2.3738	-4.23203	-2.97391	-3.69231	-2.76186	-2.90299	-5.27015	-5.01417	-2.0852	-3.75404	9.44205e-05	1.42572	FALSE
Q96MC2	DRC1_HUMAN	-0.540222	-0.0604854	-1.12582	-0.159431	-0.00791369	-0.175633	-0.205681	-0.0752359	-0.597216	-0.980067	-1.14435	-0.631476	-1.59057	-0.966399	-1.38484	-1.37659	-1.42159	-1.06573	-0.7394	-1.02976	-1.92999	-2.05978	9.54431e-05	0.195493	FALSE
Q9UNM6	PSD13_HUMAN	1.68886	1.77767	1.67201	1.76914	1.947	1.79308	2.11798	2.12091	1.8857	1.8993	1.81626	1.88981	2.83534	2.00847	3.18474	2.45838	2.74943	2.74727	1.94265	1.95628	2.35128	2.92779	0.000102827	3.21603	TRUE
O14967	CLGN_HUMAN	-2.10902	-1.33563	-1.91267	-1.6747	-1.57687	-1.10801	-2.85899	-2.96357	-0.920622	-2.19011	-0.305346	-1.12606	3.71344	1.00366	-1.2921	-1.59988	1.66199	-0.325245	1.73056	0.256116	1.75676	2.05268	0.000104047	0.980941	FALSE
Q9H1X1	RSPH9_HUMAN	4.03867	3.88861	3.6543	3.54451	4.47406	3.62849	4.17474	4.23192	4.18013	3.97761	3.63638	4.03562	2.29721	2.77974	2.26617	2.50307	3.50124	3.14427	2.91714	4.0999	3.50641	1.70784	0.000104235	2.09943	TRUE
Q8WUM4	PDC6I_HUMAN	-0.172952	-0.282237	-0.283099	-0.420042	-0.188064	-0.557725	0.0862105	0.122337	-0.23565	-0.953546	0.0333645	-0.147387	0.944558	0.0022959	-0.0297405	0.063271	1.08632	0.656764	0.760995	0.091397	0.693634	0.572102	0.000104836	0.148907	FALSE
P37837	TALDO_HUMAN	1.70567	1.84325	1.21487	1.76405	-0.708936	1.4566	1.56543	1.68935	1.55784	1.76375	1.41551	1.74227	-0.00424834	-0.175586	0.726317	0.215269	1.11754	-0.315278	-0.000321777	0.596257	-0.453965	-0.407674	0.000105304	4.61724	TRUE
P26440	IVD_HUMAN	2.82041	2.50251	3.03917	1.92788	1.89004	2.35989	1.88013	2.0936	2.60339	2.90459	2.71254	2.63859	1.46313	1.05015	1.01052	2.55178	0.943891	1.13828	0.818142	0.913017	2.02594	2.08996	0.000108968	3.19899	TRUE
Q16851	UGPA_HUMAN	1.45163	1.56774	1.08233	1.72275	2.05836	1.52763	1.70673	1.70129	1.17189	1.47124	1.44073	1.5327	0.467074	0.524682	1.03782	0.983676	0.935765	1.1895	0.275948	1.31164	-0.657724	0.378066	0.000109835	1.50236	FALSE
P51970	NDUA8_HUMAN	0.372582	-0.694804	-0.539336	-0.338467	-0.464321	-0.628361	-0.63843	-0.312153	-1.23291	-1.13047	-1.44571	-1.09788	0.0923041	1.41616	1.07365	0.83741	0.903051	-0.243716	0.108605	1.69234	-0.265528	-0.0427515	0.000113233	1.13029	FALSE
P14314	GLU2B_HUMAN	2.40306	1.48201	2.27842	1.56744	-1.02799	1.43113	2.5555	1.85533	2.60186	2.55894	2.58715	2.61716	0.289256	-0.631561	-1.41314	0.405945	-0.765935	1.01977	-0.910915	0.19281	0.24208	1.15749	0.000120246	7.40369	TRUE
Q96DB2	HDA11_HUMAN	0.85362	0.404923	-0.0497348	-0.297679	0.97903	-0.132388	1.51651	1.10578	1.0002	0.78643	-0.0966786	0.028608	0.744817	2.78068	2.5396	2.23779	1.05912	2.02108	1.48034	2.32161	1.68805	1.21451	0.000120279	0.575123	FALSE
O95394	AGM1_HUMAN	-3.93465	-3.9936	-3.05629	-4.58797	-5.80088	-3.63231	-6.10428	-3.98198	-3.3952	-4.19637	-2.12095	-5.27771	-0.733996	-1.00752	-3.70532	-2.4877	-1.96939	-1.75699	-1.32539	-3.19637	-2.34783	-1.82714	0.000121647	36.7703	TRUE
O00410	IPO5_HUMAN	3.1708	3.3347	2.31585	3.34714	4.27411	3.50185	3.22992	3.54027	3.10375	3.2714	2.87726	2.86422	4.91455	4.11432	4.17476	4.15718	3.7855	3.39934	4.35265	4.09952	4.24308	5.35095	0.000121769	2.91078	TRUE
P08107	HSP71_HUMAN	3.93664	3.76793	4.04971	4.52853	4.92393	3.84909	3.52795	3.4179	3.53108	4.04542	4.23156	4.68591	3.61447	2.5226	2.64823	3.16283	2.10539	3.63052	3.23586	3.70613	2.56999	2.83423	0.000123831	1.11297	FALSE
P55010	IF5_HUMAN	-3.18419	-3.88622	-3.03356	-3.69197	-2.56432	-3.46096	-2.1155	-3.21446	-5.09819	-4.37836	-1.98059	-3.52319	-0.444203	-1.72672	-2.64087	-1.56674	-1.96843	-1.15093	-0.0764659	-0.413001	-3.26983	-0.770213	0.000125669	4.17963	TRUE
Q9H4A4	AMPB_HUMAN	-2.28745	-1.37571	-0.465248	-0.440872	-0.195071	-0.614421	-1.25616	-0.845437	-1.10764	-0.81476	-0.147965	-1.00803	0.753166	-0.0022959	-0.457208	-0.145041	0.653622	-0.237392	0.518684	0.232484	-0.00818131	0.356462	0.000127931	1.42342	FALSE
P23528	COF1_HUMAN	-0.0778124	0.52096	0.420482	0.608721	1.72708	0.715234	0.498937	0.626401	0.0928464	-0.116036	1.1047	0.636712	2.91806	1.27137	0.289023	1.30295	1.67125	2.66232	2.49704	2.17164	1.75614	2.12445	0.000130529	0.554083	FALSE
Q8TC94	ACTL9_HUMAN	3.55178	3.65879	3.39891	3.58512	4.56236	3.59268	4.47011	3.97385	3.77395	3.2516	3.27159	3.34429	1.94377	3.26678	3.07047	2.95591	2.72176	1.88678	2.75379	3.61359	2.24114	2.63072	0.000136399	1.6188	FALSE
Q6ZUB0	S31D4_HUMAN	-0.0413124	-0.463233	-1.37627	-0.412727	0.312069	-0.340752	0.288881	-0.395485	-1.40214	-0.54806	-0.511743	-1.78204	-2.9744	-1.02338	-2.91994	-1.22518	-2.61557	-2.43508	-1.49275	-0.885004	-1.97317	-2.89656	0.000137159	1.67398	FALSE
P17980	PRS6A_HUMAN	2.58438	2.50729	2.24879	2.30616	3.63673	2.40163	3.01857	2.85928	2.7065	2.76173	2.51536	2.3006	1.72906	1.19916	1.82832	2.21648	0.827304	2.53415	1.43085	2.35963	1.4004	1.74801	0.000140812	16.7563	TRUE
Q9HD45	TM9S3_HUMAN	-2.57253	-0.354	-2.27252	-0.524076	-3.78411	-0.394197	-2.93484	-0.483006	-3.63874	-2.85024	-1.7183	-1.99128	-0.276499	0.509254	0.561371	-1.47843	1.20815	-0.789092	0.772054	0.350785	0.956828	0.579445	0.000141426	1.99298	FALSE
Q9Y277	VDAC3_HUMAN	6.20121	5.34033	5.85102	5.91026	6.80382	5.87941	6.55509	5.97178	6.24645	5.81148	6.06684	6.26592	4.57355	6.39454	5.7549	5.61705	3.9652	3.70099	4.46065	3.43155	3.91675	4.59993	0.000142004	2.48942	TRUE
P62913	RL11_HUMAN	-1.82283	-1.745	-3.32144	-1.28372	-0.954054	-2.50344	-1.19002	-2.26996	-1.61063	-1.52712	-1.13599	-2.05812	-0.613092	-0.854316	-0.61966	-0.380555	-1.66164	0.579247	-0.445284	-0.172644	-0.861132	0.00541514	0.000142425	0.86259	FALSE
Q9UBX1	CATF_HUMAN	4.06431	4.11782	2.85347	3.2918	4.74121	3.23448	3.69583	3.81558	3.47402	3.9386	2.87426	3.32499	2.49836	3.05347	2.85115	2.09201	2.26915	1.66127	1.71014	3.0881	3.34812	2.2473	0.000146415	3.65627	TRUE
Q96KP4	CNDP2_HUMAN	0.740004	1.10172	2.15162	1.12411	2.4383	1.47144	1.21013	1.28857	1.33168	1.14633	2.31651	1.23184	3.05999	2.75422	2.19301	3.24191	2.51759	4.22965	3.18119	2.61437	1.2759	2.54596	0.000153096	0.557928	FALSE
Q13564	ULA1_HUMAN	-1.42668	-1.81308	-2.98728	-1.75242	-0.963613	-1.86902	-1.78286	-1.6563	-3.09922	-2.08521	-2.15472	-2.16479	-6.45607	-3.90794	-3.35996	-3.20001	-4.97181	-2.85135	-3.2166	-3.40423	-2.35876	-5.5001	0.000157692	3.40927	TRUE
Q8IZA0	K319L_HUMAN	-6.12558	-4.79656	-5.08112	-4.81588	-5.01779	-6.08139	-5.10282	-6.74835	-5.47415	-5.23298	-3.53619	-3.76146	-2.25317	-5.41838	-3.67798	-3.69977	-4.26475	-1.84861	-2.62846	-2.63202	-2.85328	-2.01708	0.000158333	1.45996	FALSE
P08758	ANXA5_HUMAN	1.22658	1.75658	2.00498	1.9337	2.51783	1.89451	2.00807	2.61734	2.29327	1.71169	2.3342	1.8335	4.53585	2.1012	2.22842	2.75302	5.87151	3.81998	4.7878	2.86075	4.64472	3.98683	0.000159165	6.38764	TRUE
P53680	AP2S1_HUMAN	0.255606	0.490903	-0.261588	0.303756	-0.938873	0.122658	-0.0906678	0.372334	0.327795	0.501871	-3.15112	0.129096	0.638632	2.58493	2.10601	2.01574	1.47066	1.20253	0.898063	1.28485	1.67148	1.44569	0.00016064	0.0610559	FALSE
Q9H0I9	TKTL2_HUMAN	-3.37265	-3.25877	-2.7825	-3.08729	-4.54356	-2.57518	-5.50206	-2.87416	-2.81719	-2.85065	-2.71532	-3.09076	0.322969	-1.72158	-2.0559	-1.65253	-1.10618	-3.79045	-1.42603	-0.959942	0.0351517	0.0204727	0.000165561	22.0412	TRUE
P63173	RL38_HUMAN	-4.19973	-3.95151	-3.69441	-2.79341	-3.91416	-3.15343	-3.99536	-3.56085	-7.09827	-4.3331	-6.15913	-3.31094	-1.6894	-2.21165	-2.45557	-2.94259	-3.57768	-1.52816	-0.422751	-0.550004	-2.15278	-1.97393	0.000168615	2.62598	TRUE
P31947	1433S_HUMAN	-4.02036	-2.86985	-1.91097	-2.89618	-3.07885	-1.68684	-2.2925	-2.77624	-1.80424	-0.866259	-1.11886	-1.41962	-0.188932	-1.08193	-1.2077	-0.47637	-1.52754	0.326939	0.334968	-0.739792	-1.0294	-0.80389	0.00017351	1.72089	FALSE
P60981	DEST_HUMAN	-1.28397	-3.72486	-0.496176	-2.06567	-3.40515	-2.12132	-1.69371	-2.23709	-1.16485	-0.834826	-0.547943	-0.575809	0.64855	0.710829	-0.760821	0.561384	-0.410818	0.103331	-0.226774	-0.729064	0.189084	0.503479	0.000180022	5.78617	TRUE
Q9NQ86	TRI36_HUMAN	0.0590533	0.41379	-0.889619	-0.0633081	-0.291995	-0.160671	-0.352126	0.147501	-0.234602	-0.147925	-0.362582	-0.397347	1.47298	0.680198	0.348814	0.20065	0.723792	-0.337452	2.19906	1.20105	2.24037	1.8253	0.00018329	0.340967	FALSE
Q8IVF4	DYH10_HUMAN	1.1955	1.45546	0.908697	1.57148	2.69347	1.59855	1.49375	1.61977	1.34283	1.1807	1.0496	1.25051	0.131631	0.0789653	1.3435	0.823242	0.787729	0.380157	0.377957	1.13543	0.393819	0.456825	0.000187297	1.7574	FALSE
P62937	PPIA_HUMAN	-1.31327	-0.504012	0.894531	0.0433804	1.70983	0.247218	-0.545858	-0.249485	0.176295	-0.0368572	1.55657	-0.00704666	2.75185	1.29338	0.528936	1.62312	1.64244	2.31832	1.97436	1.21015	1.32278	2.01832	0.000187863	0.14542	FALSE
Q06210	GFPT1_HUMAN	-0.108937	0.594743	0.395977	1.12675	-0.71887	1.08912	-0.323532	0.971849	-0.126934	-0.226395	0.693364	0.670723	1.63891	0.998173	1.41159	0.824838	1.20869	1.21573	1.77519	1.68316	0.953501	2.21613	0.000196829	0.219858	FALSE
Q96KX0	LYZL4_HUMAN	5.3513	5.24738	4.63195	5.01998	6.23101	4.73261	5.44087	5.21804	4.78094	5.20592	4.44429	4.99054	3.98614	4.68519	4.09531	4.05373	4.06191	3.33208	3.48103	4.09557	5.36377	3.76931	0.000197113	1.8625	FALSE
P34913	HYES_HUMAN	-2.79148	-2.67886	-1.3448	-2.85777	-1.67094	-2.5417	-2.50814	-1.71744	-1.76254	-2.39472	-0.799465	-2.65492	0.00182725	-1.03034	-1.32789	-0.698891	-0.730444	-1.26227	0.211669	-1.82149	-1.53695	-0.162778	0.00019716	1.31642	FALSE
P26641	EF1G_HUMAN	4.99591	4.61839	4.11099	4.25923	4.42543	4.43491	4.73896	4.48893	4.34275	5.0044	4.67303	4.51302	5.3266	4.46763	5.14287	6.03221	5.01498	5.34848	4.70108	5.89896	5.48585	5.77539	0.000198629	2.02982	TRUE
Q8NA47	CCD63_HUMAN	-0.0898405	0.510224	0.613778	0.939912	0.946767	0.753363	-0.357449	0.788044	-0.218245	-0.410611	0.15187	-0.243301	-1.3931	-2.24634	-0.859478	-1.21876	-1.72639	0.111701	-1.1451	0.00232983	-0.135289	-1.18274	0.000200055	0.129971	FALSE
Q9Y2Z0	SUGT1_HUMAN	0.296916	-0.115093	-0.628707	-0.0729919	-0.0684113	-0.496314	0.067139	0.147536	-0.0309345	0.210684	-0.345386	0.08462	1.08249	-0.084531	0.302965	0.794425	0.269109	0.442702	0.292631	1.32571	1.07118	0.937515	0.000203727	0.47184	FALSE
P38606	VATA_HUMAN	1.92477	1.72343	1.88143	1.28981	1.33345	1.40623	1.83548	1.27883	1.30049	1.83434	1.66352	1.29199	0.872145	1.13256	0.912742	1.22811	0.559201	1.57714	0.184082	1.08611	1.06692	0.682476	0.000208141	1.98739	FALSE
Q07020	RL18_HUMAN	-1.88184	-0.524732	-0.656755	0.031673	-0.0189092	0.103482	-2.145	0.11169	-0.495498	-1.15415	0.384109	-0.613	0.861116	0.486672	1.14608	0.655902	-0.0957886	1.11801	2.02321	1.06804	0.0480983	0.879226	0.000209883	0.653529	FALSE
Q6Q759	SPG17_HUMAN	-0.37524	-0.880338	0.307772	-0.552573	-0.816399	-0.850422	-0.505474	-0.336476	-0.179118	-0.273564	-0.351532	0.0377887	-1.00695	-1.18284	-1.84786	-0.879194	-2.25029	-2.67603	-1.98488	-1.06129	-0.19281	-2.26121	0.00021049	1.11275	FALSE
P00387	NB5R3_HUMAN	-0.561114	-0.303409	-1.14467	0.0269807	-0.121462	-0.270292	-0.420444	-0.210458	-1.0019	-0.412182	-0.886073	-0.505473	0.345307	0.403808	1.25752	-0.141819	1.9687	-0.167928	1.19056	0.127117	-0.0599002	1.52968	0.000211404	1.08929	FALSE
Q8N9S7	CHDC2_HUMAN	-3.25731	-3.03349	-4.40826	-2.37837	-2.44608	-3.08786	-3.44369	-2.66245	-5.2188	-4.07551	-4.22633	-3.64637	-5.07605	-5.73208	-8.674	-4.90855	-3.78313	-4.98024	-5.44454	-6.14504	-6.54034	-4.76647	0.000213683	1.40748	FALSE
P23786	CPT2_HUMAN	3.77322	3.58921	3.98684	3.56947	3.70242	3.72328	3.95331	3.80472	3.89214	3.77793	3.79457	3.69083	3.0501	3.51859	3.35669	3.99407	2.95406	2.19113	2.85293	2.82062	2.70275	3.46089	0.000218368	2.99937	TRUE
P06858	LIPL_HUMAN	-0.394236	-1.34408	-0.557779	-0.844732	1.74358	-0.413017	-2.42001	-2.69583	-1.53272	-0.924112	0.312421	-1.07705	4.96708	2.82112	-0.229796	-0.265136	1.52968	4.65258	2.40626	-0.332287	3.27035	4.48028	0.000218596	0.31203	FALSE
P19013	K2C4_HUMAN	0.17511	0.722973	1.04443	-0.521916	-0.875466	-0.0298764	0.586954	0.235353	0.28543	0.269721	0.499907	0.57786	4.69538	1.58234	1.30566	1.00167	4.67511	3.6397	3.4385	1.24368	2.40493	0.302482	0.000221532	0.104031	FALSE
P05388	RLA0_HUMAN	1.33157	1.48947	1.42282	1.53968	2.48605	1.48088	1.24966	1.4275	1.18782	1.63137	1.63142	1.4523	2.0898	1.66348	2.44115	2.10945	1.82597	2.76568	2.48752	2.53772	1.73407	2.84824	0.000228079	0.652901	FALSE
Q9NTM9	CUTC_HUMAN	2.34452	2.31796	2.33196	2.02026	-1.32009	2.65626	3.08978	2.80174	2.62815	2.41212	2.57984	2.09009	-0.389484	1.41929	1.38776	1.20601	0.472317	-0.0958473	-0.319738	-1.06967	-0.763877	-0.13254	0.000228381	1.78609	FALSE
Q5JU00	TCTE1_HUMAN	-1.36462	-0.965814	-2.22224	-1.18738	0.190068	-1.00541	-1.35154	-1.08203	-1.23493	-1.25328	-1.42903	-1.3938	-3.606	-0.396001	-3.0843	-3.55639	-5.60776	-2.82575	-4.18363	-1.38373	-3.45203	-4.51218	0.000233189	0.771467	FALSE
Q8TDY3	ACTT2_HUMAN	4.88438	4.05811	5.1755	4.26207	5.52278	4.67754	5.46456	4.92292	5.44931	4.84661	4.99005	5.06524	3.00925	4.52183	4.37139	5.10468	3.00919	3.12789	3.07337	3.87623	4.03278	3.8923	0.000234978	18.2706	TRUE
P15374	UCHL3_HUMAN	2.62852	2.35635	2.29241	2.19104	2.13221	2.05261	3.3566	2.59506	2.53965	2.72763	2.45484	2.66341	1.79917	0.939869	1.09209	2.54192	0.978029	2.53867	0.273319	1.55667	1.37949	1.56458	0.000241819	0.948772	FALSE
Q9NX14	NDUBB_HUMAN	-0.683316	-1.47427	-0.0382852	-1.71789	-6.47471	-1.00038	-3.54841	-1.4895	-0.0421112	-0.459547	-0.454895	-0.659066	-3.59058	-4.55286	-4.72036	-3.19708	-4.20057	-4.92295	-5.80495	-7.59035	-6.47401	-2.53251	0.000243165	0.91338	FALSE
P23284	PPIB_HUMAN	1.80276	1.65952	1.49646	1.87481	2.57326	1.78145	2.32965	1.99767	2.19054	1.9592	1.98736	2.13336	2.94814	2.03354	1.88846	3.13432	3.78248	5.46837	3.61195	3.90092	3.33587	3.26433	0.000243456	2.78828	TRUE
P46781	RS9_HUMAN	-3.4606	-1.0579	-1.08891	-1.53785	-3.68352	-2.00189	-3.70938	-1.26385	-2.52735	-3.3091	-2.54556	-2.16616	-1.00567	-1.46424	-0.185721	-1.51766	-0.450415	-0.139809	1.19083	0.0721603	-1.48701	-0.716484	0.000246912	1.7081	FALSE
P39023	RL3_HUMAN	-2.85936	-3.09983	-3.20338	-2.55472	-4.65728	-3.25578	-3.50437	-2.37296	-3.21749	-4.45655	-2.71424	-4.04153	-1.05293	-1.77055	-2.01124	-1.69843	-3.53025	-1.15294	0.135226	0.214036	-3.00334	-0.989364	0.000247485	3.23688	TRUE
Q6UW15	REG3G_HUMAN	-4.43125	-1.41557	-4.06971	-2.91984	-3.95445	-2.15409	-4.41386	-2.99815	-3.58001	-3.10408	-5.28053	-5.44401	-3.0996	-1.12582	-1.83225	-0.155053	0.586928	-1.02118	-2.10279	0.862871	-2.96984	-1.39608	0.000249175	2.69036	TRUE
O15230	LAMA5_HUMAN	-8.03004	-3.69509	-5.99126	-4.60675	-2.7699	-6.1998	-7.97328	-4.35195	-6.50082	-6.74303	-4.65769	-5.1524	-1.67104	-1.9364	-1.508	-3.20486	-1.32249	-0.890771	0.739296	-0.66666	-7.12641	-2.66658	0.000250306	3.41837	TRUE
Q96M98	PACRG_HUMAN	3.37238	3.00073	3.05566	3.83074	5.22257	3.26658	3.65788	3.40017	2.87279	3.43632	2.96874	3.2467	1.8828	2.54852	2.83237	2.90696	2.53988	2.93883	2.3212	2.30385	1.75929	2.07059	0.000251099	17.8905	TRUE
Q96HR9	REEP6_HUMAN	0.999816	0.539788	1.36293	-0.32408	1.38148	0.29246	-0.664633	-0.044029	1.17921	1.39206	1.45268	1.06879	-1.07959	-1.27746	-0.324204	0.365831	0.212131	-1.13948	-0.347286	-1.3328	-0.864916	-0.1557	0.000254033	0.792592	FALSE
P60174	TPIS_HUMAN	7.69796	6.46299	7.51601	6.15513	7.96768	5.90735	7.60222	6.61937	7.86683	7.81507	7.28183	7.55033	4.95777	6.45201	5.26098	7.52118	4.31065	5.96487	3.19894	3.15859	4.72073	6.0629	0.000258911	3.15495	TRUE
Q15631	TSN_HUMAN	3.27958	2.81284	2.16982	2.96978	2.06475	2.79988	2.77293	2.7715	2.33075	2.81509	2.60599	2.95124	1.47358	2.64711	2.2435	2.75387	1.67941	1.11221	0.956424	1.0884	1.98482	1.42198	0.000259039	0.7816	FALSE
P04406	G3P_HUMAN	6.48613	5.32477	6.3133	5.42754	6.21033	5.32939	6.35243	5.19362	6.10792	6.36534	6.26216	6.42618	4.45214	5.34909	4.85083	5.32848	3.68884	5.75368	4.42354	5.44233	5.11379	4.96195	0.000263898	1.79338	FALSE
P15086	CBPB1_HUMAN	-1.6519	-1.29412	-0.485698	-0.880196	-2.90198	-0.845733	-0.879781	-1.55953	-0.808102	-1.65504	-1.19474	-0.514328	-3.53534	-1.18056	-2.7913	-2.95674	-5.27406	-2.82718	-2.30719	-3.15544	-2.14038	-2.44412	0.000274081	1.17827	FALSE
A4D263	CG072_HUMAN	0.29121	0.168534	-0.533801	0.873252	0.0208267	-0.676052	1.16088	0.976877	1.22201	0.581508	-0.481408	0.608539	-0.996887	-1.8379	-0.112784	0.862379	-2.39737	-1.56833	-2.21666	-2.66135	-0.615375	-2.95124	0.000277321	0.162862	FALSE
O75489	NDUS3_HUMAN	1.03975	1.55023	1.4277	1.5208	2.51469	1.18196	1.99726	1.85476	1.47986	1.48411	1.33547	1.30417	2.18386	2.75524	2.71529	2.49189	3.22909	2.27877	1.72224	2.48325	1.93054	1.86622	0.000281402	3.40047	TRUE
P68366	TBA4A_HUMAN	-3.39054	-1.03243	-1.08783	-1.29992	-1.50091	-1.39151	-1.26414	-0.962086	-1.06419	-1.75265	-0.864534	-1.81515	-0.0307733	-0.292291	-0.635651	-0.720284	2.11695	-0.185554	-0.0304965	-0.935651	0.498267	0.0591498	0.00029007	1.23587	FALSE
Q9Y287	ITM2B_HUMAN	-3.2814	-5.36057	-4.39756	-4.2594	-4.13381	-5.18707	-3.35293	-2.20494	-4.16665	-4.39987	-2.70415	-4.52666	-0.00134528	-1.03936	-5.72122	-3.12126	-0.919456	-0.243155	0.0401375	0.321401	-1.2971	-1.44496	0.000290184	5.8868	TRUE
Q9NPQ8	RIC8A_HUMAN	-2.61095	-1.21904	-4.59755	-1.97501	-3.11817	-1.41652	-3.61837	-0.998276	-3.21732	-3.55393	-3.73827	-3.2375	-0.501419	-1.08461	-0.963862	-1.94413	-0.319115	-0.957577	-0.424491	-1.66125	-1.40006	-1.32762	0.000293235	2.31156	TRUE
O43286	B4GT5_HUMAN	-2.50367	-3.63584	-4.46574	-8.28784	-3.2571	-3.2819	-3.14556	-3.78581	-3.65163	-2.64344	-4.2397	-2.91509	-1.21614	-2.77981	-2.36947	-2.16715	0.250273	-0.369681	-0.722689	-1.62284	-1.29362	-1.66978	0.000294335	3.11083	TRUE
P60891	PRPS1_HUMAN	-1.87851	-1.21533	-1.74759	-1.11028	-1.09033	-1.07008	-1.54143	-1.20166	-2.69295	-1.54321	-0.936187	-1.60826	0.212115	-0.607344	-1.46358	-1.2157	0.0190238	-0.0381142	-0.0970418	-0.831325	-0.382647	0.997409	0.000308986	1.69236	FALSE
O75531	BAF_HUMAN	2.07788	2.06101	3.07034	1.55257	3.7936	1.21307	2.78218	1.6625	2.68164	1.89866	2.83178	2.52049	3.82343	4.88393	2.97064	4.81104	4.10351	2.84428	3.30424	5.06377	4.62928	2.51037	0.000320344	1.32001	FALSE
O43805	SSNA1_HUMAN	0.583617	0.3659	1.52931	-0.214579	1.50872	-1.25909	1.69238	0.20591	1.21032	0.655941	1.14652	1.29012	-0.195845	-1.0662	-1.09687	-0.125814	-0.682586	0.434646	-1.60928	-0.756169	-0.825283	-0.673377	0.000323651	0.449031	FALSE
P06576	ATPB_HUMAN	7.4451	7.00201	7.38574	7.30556	8.60404	7.09651	8.3946	7.35361	7.77787	7.45278	7.30431	7.63961	5.84188	5.12076	6.09603	7.05035	5.34701	7.64249	5.27134	7.44087	5.98245	6.69771	0.000333575	2.70636	TRUE
P62333	PRS10_HUMAN	2.10427	2.42877	1.83006	2.04429	2.33771	2.28465	2.45015	2.42695	1.98161	1.85481	2.07429	1.85566	1.85567	1.25744	1.31421	1.81063	1.2575	2.01949	1.144	2.12927	1.6784	1.5105	0.000341613	0.545301	FALSE
Q9UHP6	RTDR1_HUMAN	2.93995	2.38467	2.92304	2.257	1.21985	2.28129	2.42385	2.43133	2.91372	2.93741	3.03562	3.03953	1.55866	2.19084	1.93968	2.02243	1.60025	1.94284	1.31043	1.41511	1.9699	1.67959	0.000343225	1.52684	FALSE
Q16854	DGUOK_HUMAN	1.8443	2.10177	0.484798	2.31908	1.96026	2.1335	2.62755	2.35199	1.89246	1.302	1.71357	2.09685	0.30458	1.08149	0.661202	1.81721	0.209042	1.58436	0.219057	1.1746	0.628478	1.01435	0.000348448	1.44532	FALSE
P42765	THIM_HUMAN	0.552025	0.110575	0.682708	0.374235	1.0622	0.834924	0.923285	0.692661	1.1006	0.69934	0.669001	1.0995	-0.0930611	0.277964	0.0359747	0.792562	-0.430654	-0.21234	-0.9539	0.00743262	0.0759174	0.544114	0.000351411	1.67862	FALSE
P07203	GPX1_HUMAN	-2.64738	-2.19689	-2.3506	-2.61663	-3.70354	-2.80522	-2.39708	-2.90375	-2.37251	-2.43739	-2.33823	-2.54062	-2.02059	-1.38139	-2.12881	-1.70575	-0.999287	-1.83586	-2.22005	-1.93264	-1.57184	-2.5549	0.000359819	2.85042	TRUE
P48643	TCPE_HUMAN	4.05929	4.16274	3.3983	4.25289	4.80394	3.98075	4.52588	4.29749	4.22704	3.74649	3.80309	4.21929	3.85132	2.12272	3.49385	3.21103	3.35335	3.95597	2.89329	3.68277	2.40369	3.37514	0.00037758	5.89351	TRUE
Q5T655	CFA58_HUMAN	0.940342	0.272524	1.009	0.685542	-1.03265	0.510756	1.08291	0.57695	1.09608	1.00396	0.879699	0.938564	-0.365457	0.105343	-1.50817	-0.85383	-0.808983	0.935072	-1.49594	-0.561752	0.0311209	-1.12581	0.000403341	0.497207	FALSE
Q8NDM7	CFA43_HUMAN	-0.201025	-0.00366664	-0.600837	0.383488	1.51687	-0.00207089	0.0474445	0.268505	-0.151936	-0.342067	-0.374485	-0.307279	-1.81883	-1.16394	-1.10613	-0.889662	-0.338248	-0.342564	-1.03053	-0.672288	-2.57914	-0.907458	0.000407751	0.0235338	FALSE
O00303	EIF3F_HUMAN	-1.28835	-0.817595	-1.24671	-0.726311	-0.127278	-0.832209	-1.35387	-1.6205	-1.36145	-0.871432	-1.11226	-1.02747	-0.0994337	-0.634558	-0.84616	-0.179041	-0.282136	0.912803	-0.513696	-0.538729	-0.235056	0.582096	0.000408024	1.6276	FALSE
P30049	ATPD_HUMAN	2.07044	1.32461	2.16942	1.72452	0.856613	1.3385	3.01355	1.60751	2.39428	2.04038	2.34622	2.28055	-0.35078	-0.696051	0.438719	1.45711	0.0186295	1.89029	-0.721846	1.7254	0.0355494	1.1145	0.000408252	12.5457	TRUE
P51659	DHB4_HUMAN	-3.87882	-6.28362	-7.03835	-4.96108	-8.27503	-4.22625	-3.66907	-4.81677	-3.47288	-3.27034	-4.08899	-3.33586	-1.6002	-3.05427	-3.9643	-2.627	-2.23653	-1.93726	-2.56414	-2.50337	-2.57033	-0.693027	0.000418818	5.07081	TRUE
P15309	PPAP_HUMAN	1.29527	1.98447	4.09546	1.56803	2.48855	2.08782	2.23155	2.94223	3.74388	2.32544	4.09002	1.63058	4.86759	3.05813	2.87862	3.15918	5.49616	9.84371	7.67453	5.20118	6.34609	8.42756	0.000446265	1.53018	FALSE
O00159	MYO1C_HUMAN	-2.20848	-2.69632	-4.61893	-2.90368	-4.78474	-2.95653	-3.52048	-2.41054	-3.2754	-3.22094	-3.66007	-7.39883	-1.57143	-0.959366	-1.64205	-1.92225	-2.02367	-2.76469	-0.263056	-1.55294	-1.88179	-1.33018	0.00046347	1.7728	FALSE
P19404	NDUV2_HUMAN	0.113124	0.466699	0.43279	0.443944	2.16701	-0.162633	0.890018	0.346319	0.549556	0.219942	0.321511	0.0616585	-0.769656	-0.477696	-0.790317	0.444735	0.39621	-0.532244	-1.67804	-1.23162	-1.8679	-0.658327	0.000464191	0.422507	FALSE
Q9UBX3	DIC_HUMAN	2.17759	2.43959	1.92757	2.61678	2.91789	2.48966	2.40476	2.6399	2.65459	2.2332	2.12637	2.54004	1.43788	2.23058	2.06238	1.9923	0.649441	1.67903	1.50593	2.18956	2.09695	1.63716	0.000468839	4.71225	TRUE
P30085	KCY_HUMAN	-1.98296	-1.7107	-0.833892	-1.76317	-2.39662	-1.56263	-1.78588	-1.69706	-2.91862	-1.72492	-0.557876	-1.94174	0.157373	-1.06536	-1.37542	-0.862644	-1.51021	0.0494098	-0.0195357	-0.889081	-0.24576	-0.748987	0.000470611	3.1714	TRUE
Q6P9G0	CB5D1_HUMAN	0.658506	0.608287	0.761029	0.661689	1.76895	0.363811	1.49086	0.826879	0.934562	0.803385	0.456478	0.601537	-0.0376603	-0.266341	0.454504	0.205758	-0.366949	0.974892	-0.179951	-0.77557	-0.134944	0.375332	0.000471367	2.64488	TRUE
Q14669	TRIPC_HUMAN	-4.6166	-3.34082	-2.46847	-3.13237	-2.69239	-3.10551	-4.56472	-4.23307	-3.6924	-4.05403	-3.46583	-1.95137	-0.7082	-2.9756	-3.57097	-1.49265	-1.68721	-2.65936	-0.618566	-1.69294	-1.89408	-1.13677	0.000472378	3.78631	TRUE
P35527	K1C9_HUMAN	4.83767	4.95428	4.88504	4.73233	2.04096	5.54383	3.50046	3.44904	2.98995	3.00405	3.78732	3.70399	6.02743	8.13703	6.5735	4.93916	6.9521	3.64674	6.01563	7.30258	5.60133	5.03087	0.000489467	1.89156	FALSE
P11142	HSP7C_HUMAN	4.17141	3.53141	4.12529	4.18204	3.52887	3.65782	4.28888	3.99984	4.48368	4.10701	4.41777	4.52998	3.78802	2.77169	3.0812	3.2737	3.35237	4.27177	3.59173	3.64331	3.03899	2.93986	0.000493198	0.869414	FALSE
P22732	GTR5_HUMAN	1.83934	0.0944809	1.99205	0.418231	-2.8716	0.685936	2.27133	0.844908	2.529	2.27354	1.75916	2.12732	-2.12395	-2.10844	0.228846	-1.25462	-2.34335	1.146	-0.4233	-3.45924	-2.59477	-1.41377	0.00049425	1.19926	FALSE
P36957	ODO2_HUMAN	2.50651	2.05152	2.92619	2.62885	3.90423	2.58293	3.25135	2.61996	3.03545	2.72254	2.677	2.66955	0.273224	1.80856	1.46714	2.87016	1.61016	2.26205	1.16728	2.00802	2.19541	2.01656	0.000509434	16.795	TRUE
Q9BWS9	CHID1_HUMAN	-0.182306	-0.850081	-0.853522	-0.559945	0.426367	0.0825484	0.202426	-0.296409	-0.29235	-0.116636	-0.304455	0.225862	1.08373	0.114925	-0.184222	-0.466553	1.11752	1.78208	1.09392	0.977861	1.19176	1.46819	0.000510281	0.16233	FALSE
P62158	CALM_HUMAN	4.97173	-1.97062	3.59769	-0.81854	2.51233	0.0431234	1.84077	-1.12425	2.03646	3.50226	2.32785	2.0773	-1.33427	0.489054	-2.70547	-2.70617	-1.5707	-0.182173	-2.14973	-1.77185	-0.439108	-2.69325	0.000514723	4.5988	TRUE
P12429	ANXA3_HUMAN	-1.14286	-0.246253	0.453822	0.123444	2.15405	-0.395966	-0.82938	-0.414226	-0.237938	-0.495917	0.664009	-0.151851	2.23216	0.781698	0.335123	0.917044	4.54103	1.83112	2.67862	0.966518	2.84753	1.21314	0.000519043	0.263727	FALSE
Q99426	TBCB_HUMAN	-0.721276	-0.613705	-0.865077	-0.828659	-1.82261	-0.688536	-1.5464	-0.711637	-0.755909	-0.769001	-0.884646	-0.805621	0.443316	0.034862	-0.43701	0.0895024	0.0908453	-1.17514	-0.491675	-0.274717	1.13164	0.162383	0.000522307	1.0244	FALSE
P17612	KAPCA_HUMAN	4.36195	4.30673	3.32645	4.57174	3.0287	3.89805	3.81779	4.23735	3.61494	3.89137	3.30622	4.19325	2.50735	2.53806	3.11694	2.39742	2.79827	3.50791	2.46322	4.29118	2.95678	2.87175	0.000537797	2.67344	TRUE
O75602	SPAG6_HUMAN	2.55685	2.90256	2.06258	3.04747	4.39404	2.75786	3.30825	2.97576	2.2337	2.38624	2.17201	2.28425	1.92396	2.1583	1.84623	2.55231	0.729817	1.71869	0.523557	0.49296	1.39196	2.11787	0.000539404	1.22785	FALSE
Q99536	VAT1_HUMAN	1.97031	1.25997	0.633951	1.06809	2.41605	0.667464	2.30096	1.27705	1.46701	1.94405	0.906821	1.23241	-0.227105	-0.0184818	0.880171	1.31323	0.670415	0.859788	-0.518661	0.713408	-0.933862	-0.0319758	0.000543334	1.57321	FALSE
O75369	FLNB_HUMAN	-2.79305	-3.16105	-2.57543	-3.76538	-3.0929	-3.91819	-5.63014	-2.96368	-3.89635	-3.38191	-2.78922	-4.7366	-1.4245	-2.09437	-2.731	-2.11167	-1.41925	-3.81181	-0.28366	-1.75932	-2.48675	-0.635251	0.000548996	4.43428	TRUE
Q8TCJ2	STT3B_HUMAN	-2.15589	-0.95403	-2.17405	-1.91134	-1.7016	-2.24564	-2.34272	-2.55227	-2.08088	-2.01815	-1.67681	-1.90536	-0.992503	-0.414199	-1.17245	-1.51345	-0.860007	-1.88477	-0.0548527	-1.72294	-1.62432	-0.485645	0.000554201	1.34083	FALSE
P84077	ARF1_HUMAN	2.36205	2.13615	2.08014	2.22669	1.8623	2.15001	3.41032	3.04588	3.01968	2.4793	2.18952	2.49342	3.43368	3.06433	2.84928	4.95358	3.01303	3.97518	2.61925	3.64286	3.50204	3.40451	0.000554513	2.06857	TRUE
P07737	PROF1_HUMAN	-0.530583	0.191805	0.260058	0.404592	3.30876	0.0487285	0.0633217	-0.0588589	0.20552	0.167595	1.03037	0.433572	2.56736	1.44785	0.330066	2.15796	2.39509	2.76842	2.23836	1.938	1.67723	2.10119	0.000556036	0.170271	FALSE
Q9HCC0	MCCB_HUMAN	-3.24028	-2.76954	-2.77039	-2.88928	-1.47576	-2.56406	-2.145	-2.8332	-2.63814	-3.30938	-2.99352	-3.29278	-1.97611	-1.70671	-2.10526	-1.87266	-1.5471	-2.53206	-2.37394	-1.87956	-1.91617	-1.93754	0.000556585	243.248	TRUE
P53618	COPB_HUMAN	-2.55101	-4.45093	-3.99436	-1.83759	-1.19488	-3.29378	-4.68578	-6.32627	-5.47479	-3.69179	-3.6129	-3.13099	-0.615874	-2.2395	-2.70596	-2.212	-1.02713	-1.49997	-1.00087	-1.71223	-2.20425	-1.05161	0.000559572	2.04178	TRUE
Q02809	PLOD1_HUMAN	-3.0371	-2.09267	-3.7335	-3.2003	-1.8838	-2.83146	-1.59162	-4.57788	-2.31236	-4.11577	-2.85496	-1.88874	-1.68487	-1.29515	-2.86782	-1.65449	-0.742386	0.530331	-0.969912	-1.7503	-1.11282	-0.843278	0.000562963	1.98419	FALSE
P27635	RL10_HUMAN	-1.96124	-1.89215	-2.71951	-2.28248	-2.76526	-1.89507	-2.32606	-1.93463	-5.83343	-3.10541	-2.5088	-2.58732	-0.416309	-1.19873	-1.0443	-1.45622	-2.84067	-0.743943	0.877019	0.654295	-0.960382	-0.725871	0.000567712	2.61876	TRUE
P14406	CX7A2_HUMAN	3.4785	2.87046	2.86687	2.83585	4.88297	2.117	3.60391	3.21358	3.65066	3.45641	2.86188	3.79309	3.35098	5.60437	4.4145	5.18153	4.18185	3.94906	4.13954	4.71804	5.24778	4.22293	0.000590637	1.77772	FALSE
Q9UFH2	DYH17_HUMAN	5.71657	5.64362	5.61065	5.88865	6.28235	5.74006	6.12402	5.86058	5.66728	5.55773	5.51196	5.87771	4.75122	5.2898	5.6991	5.54686	4.93373	5.34507	4.80614	5.7152	5.55887	5.0713	0.000597056	1.18494	FALSE
O43175	SERA_HUMAN	-1.10865	-0.665418	1.00109	-0.61505	-0.0463923	0.0268365	-0.901944	0.0419871	0.30693	-0.517735	1.83303	-0.744665	2.51261	1.57879	0.434332	1.33829	0.812385	2.67194	2.47815	0.450972	0.170941	1.97327	0.000606996	0.0345052	FALSE
P13647	K2C5_HUMAN	1.06243	2.66816	2.47635	2.35401	-0.0804327	2.49074	0.508749	1.15798	0.968872	0.223561	1.19091	1.32366	3.07192	4.37105	3.93895	1.72546	4.54389	1.87386	3.49876	4.05316	2.91771	1.48889	0.000608814	0.593431	FALSE
P36871	PGM1_HUMAN	-0.95037	-0.914435	-1.76301	-0.816869	0.254088	-0.874636	-1.13767	-0.909656	-0.959833	-0.886371	-1.07553	-0.755375	-5.48708	-3.70153	-1.99262	-3.56967	-2.80698	-1.37459	-1.12243	-1.25502	-2.00459	-2.58789	0.000614573	3.222	TRUE
Q9H444	CHM4B_HUMAN	-2.64279	-2.51556	-1.6977	-1.81761	-3.76685	-0.988935	-3.04648	-3.1364	-2.76642	-2.05124	-1.66557	-2.05869	0.477787	-1.02346	-2.0375	-2.01052	-1.75484	-0.843417	1.35316	-0.372655	-1.00601	0.403938	0.000614734	1.43428	FALSE
Q00325	MPCP_HUMAN	3.95707	3.19876	3.91839	3.89943	4.80183	3.92443	4.49448	3.70259	4.05177	3.99256	4.03897	3.93587	2.27638	4.27622	3.7994	3.08429	2.74685	1.54892	3.18799	2.82846	3.23903	2.84862	0.000618879	3.46877	TRUE
P13693	TCTP_HUMAN	-0.407626	-0.572918	0.186816	-0.354511	-2.87616	-0.27404	-0.220085	-0.168502	-0.541651	-0.134669	0.180264	0.133698	1.07444	0.42658	0.478057	1.06371	-0.0154593	0.766243	0.328476	0.937909	1.30988	0.96973	0.000622087	0.226375	FALSE
P43243	MATR3_HUMAN	-1.58231	-2.58183	-2.08917	-2.34146	-3.25117	-1.35376	-2.03378	-2.82114	-1.88236	-1.4644	-3.25228	-2.49192	2.03907	-0.0534421	-2.37815	-2.13552	0.299051	-0.899574	-1.01718	-1.46456	0.0777582	0.661313	0.000647818	18.3291	TRUE
P63241	IF5A1_HUMAN	-2.03983	-1.04032	-2.07102	-1.06697	-1.11092	-1.14009	-2.66893	-1.23525	-4.61458	-3.41615	-1.75921	-2.38442	1.80612	-0.0708034	-2.10627	-1.01483	-1.27208	-0.246286	1.02208	0.0821551	0.25004	0.301224	0.000663596	6.68524	TRUE
Q8IYP2	PRS58_HUMAN	-2.25459	-1.09468	-1.6755	-1.60332	-2.19388	-2.23723	-2.07705	-1.3104	-1.21452	-2.48467	-2.13865	-3.45501	-3.61567	-3.52811	-2.28371	-2.46677	-1.98746	-3.42902	-3.85963	-3.58796	-5.65504	-4.12703	0.000673674	1.10553	FALSE
O43242	PSMD3_HUMAN	1.61002	1.07443	1.26661	1.41382	1.57376	1.4948	2.32393	1.6092	2.05424	1.80081	1.66854	1.30268	1.93345	2.4671	2.68531	2.36315	1.56684	3.20401	2.38129	3.32921	2.21354	1.76494	0.000683046	3.00878	TRUE
Q9BRQ6	MIC25_HUMAN	-1.60773	-0.517064	0.137918	-0.768706	-4.11236	0.00577364	-0.253182	-0.475032	-0.750812	-1.54207	-0.37538	-1.55147	-4.12402	-1.52218	-3.02237	-2.99233	-4.30659	-2.81631	-1.76612	-4.6107	-1.35561	-3.11641	0.000683302	3.4389	TRUE
O00194	RB27B_HUMAN	-2.84048	-2.57671	-1.86223	-5.00288	-1.84713	-2.53495	-2.8062	-2.44797	-2.63743	-2.94278	-1.92479	-7.07831	-1.1518	-1.91355	-0.570051	-1.63886	-1.22783	0.696211	-0.46988	-0.933137	-1.17063	-1.01868	0.000685514	1.55868	FALSE
Q9BUR5	APOO_HUMAN	0.0210247	0.260122	0.341563	0.958079	0.495066	0.850436	0.293918	0.740833	-0.388092	-0.328478	0.0151547	0.480696	-1.6573	-0.211934	0.099228	-0.301519	-1.37631	-0.491277	-0.500975	0.301249	-1.17352	-0.696349	0.000688249	0.404615	FALSE
P30041	PRDX6_HUMAN	4.03119	3.88432	3.99469	4.11107	5.04705	4.02501	3.98469	4.09505	3.86824	3.80704	4.39782	4.22505	4.8119	4.55686	4.26313	5.11758	4.09683	4.93712	5.18855	5.32289	4.47996	4.73661	0.000692565	1.98667	FALSE
P30153	2AAA_HUMAN	1.35979	1.50409	1.57056	1.58549	1.40734	1.45175	1.42371	1.67991	1.70737	1.50594	1.78772	1.60903	1.42187	0.704631	0.967476	1.11054	1.08798	1.43115	0.969267	0.422879	0.0843802	1.61307	0.000712704	0.540568	FALSE
P17987	TCPA_HUMAN	4.5286	4.38303	3.91648	4.47621	4.79595	4.13444	4.95477	4.50954	4.64295	4.08527	4.22057	4.62827	4.24973	2.54675	3.70794	4.095	2.93105	4.69916	2.96368	3.58994	2.88097	3.84362	0.000728708	1.95921	FALSE
Q8WW22	DNJA4_HUMAN	1.96812	1.55713	1.49254	1.6266	2.50081	1.48485	2.43721	1.84836	1.94206	2.04412	1.54084	1.93474	1.31121	1.13032	1.35749	2.01693	0.529083	1.66557	0.454306	0.470651	1.15567	1.18225	0.000731751	0.797234	FALSE
P17858	PFKAL_HUMAN	-6.76508	-4.15564	-1.43655	-4.62961	-3.57308	-2.87559	0.142625	-5.33242	-7.93526	-4.74634	-4.6622	-5.83882	-0.941101	-1.09401	-0.492831	-2.63666	-0.223125	-0.343614	-0.900977	-0.726182	-4.13764	-0.346437	0.000740895	151.72	TRUE
Q9NYI0	PSD3_HUMAN	-0.910055	-1.6972	-1.51268	-1.87262	-2.75222	-1.66428	-3.79526	-2.02247	-1.61535	-0.643584	-1.60157	-1.18749	-0.825236	-0.374509	0.0809234	-0.25004	-0.282338	-0.706122	-1.79478	0.00159733	-0.449771	-0.90726	0.000743459	2.04367	TRUE
O75964	ATP5L_HUMAN	2.99206	2.4636	2.22798	2.96823	-1.05878	2.81229	3.89357	2.84508	3.67377	3.02688	2.95751	3.28597	3.59949	6.01032	5.26437	4.89582	3.14487	4.68413	3.6785	5.67198	4.43764	4.43886	0.000748673	1.32645	FALSE
Q9Y5X1	SNX9_HUMAN	-2.95411	0.11951	-3.56132	-4.18712	-3.38416	-3.27788	-4.01906	-3.66877	-3.35254	-2.41103	-2.89155	-4.41121	-1.40096	-2.2548	-2.40327	-2.52327	-0.121494	-1.34473	-1.16352	-1.25592	-1.22881	-0.80102	0.000752059	2.02157	TRUE
P61163	ACTZ_HUMAN	1.7261	2.09628	1.35591	1.9849	2.11213	1.68378	2.03858	2.14893	1.6778	1.9815	1.56856	1.83062	0.632389	-1.71839	0.0220015	0.758985	0.907522	2.04552	0.593534	2.11697	-0.251828	0.439249	0.000759165	4.13417	TRUE
P45877	PPIC_HUMAN	-5.88203	-2.95388	-3.78754	-5.53129	-2.89443	-3.16055	-2.28146	-2.77377	-6.40096	-3.24436	-4.16409	-4.17263	-1.82869	-1.30105	-1.35907	-0.431442	-2.03134	-5.05443	-0.422185	0.599734	-2.49077	-0.69235	0.00076397	8.31903	TRUE
Q13057	COASY_HUMAN	0.589078	0.812648	0.04435	0.78443	1.37399	0.532948	0.0135493	0.664761	0.434222	0.3788	0.192869	0.491124	1.30597	0.338598	1.66356	0.935968	1.46445	1.00875	1.21757	1.88049	1.01814	1.16383	0.000787509	3.4905	TRUE
P05154	IPSP_HUMAN	1.13055	1.05671	1.42511	1.48594	2.36019	1.51119	2.02233	1.31793	1.87153	1.35814	1.06212	1.43009	3.51326	2.7961	1.96782	1.96235	2.58253	5.5235	3.67703	1.28629	2.70751	3.25158	0.000800737	0.728289	FALSE
Q5TEZ5	CF163_HUMAN	-2.42001	-1.75729	-1.34269	-1.54976	-3.86242	-1.56482	-1.39882	-1.21543	-3.06557	-2.72286	-1.54829	-1.7374	-3.40679	-3.5644	-2.70997	-2.9745	-4.82482	-2.2068	-3.42752	-3.08994	-3.16966	-3.69324	0.000810114	10.6085	TRUE
Q08830	FGL1_HUMAN	0.869338	0.968946	1.74628	1.09754	2.146	1.4328	1.32608	1.20797	1.00482	0.680719	1.37959	1.45842	-0.911548	0.917651	0.320378	0.435935	-0.470083	-1.17407	-4.67433	0.0831105	0.141159	-0.410532	0.000811641	0.657842	FALSE
P32119	PRDX2_HUMAN	-0.970413	-0.340732	1.00845	-0.409856	-0.590377	0.411239	-1.77077	-0.496377	-0.596407	-0.500792	1.09797	-1.2016	1.14119	0.378481	0.464152	0.874472	0.911359	2.13196	1.16879	0.736429	-0.103483	1.11462	0.000846734	2.36247	TRUE
O00483	NDUA4_HUMAN	-0.879351	-0.569164	-0.0996752	0.222629	-2.05897	-0.226343	0.415682	0.110522	-0.141632	-1.12037	-0.647535	-0.180603	-0.458328	-2.49784	-1.99049	-1.74507	-2.80373	-0.722985	-2.12177	-1.99632	-1.14192	-0.9982	0.000886799	1.12613	FALSE
Q02383	SEMG2_HUMAN	1.52778	2.69322	4.68566	3.95579	-0.677224	3.56729	2.40177	1.90036	3.41965	3.63205	5.16332	4.03644	8.27695	5.53537	4.237	3.27191	4.97181	9.19082	6.4369	3.45665	8.0173	7.92592	0.000887886	1.34935	FALSE
P04080	CYTB_HUMAN	-1.00865	-2.32489	-0.705029	-1.03414	-1.50313	0.0639531	-2.4706	-2.13215	-1.59333	-1.5259	-0.779213	-0.836635	0.0957121	-0.88148	-1.30067	-0.503927	0.772459	0.380941	0.639737	-0.00159733	0.00221546	-0.538519	0.000899319	0.440376	FALSE
Q96MT7	CFA44_HUMAN	-2.20593	-2.76616	-2.74253	-2.08084	-1.09438	-2.59747	-2.40275	-2.36606	-2.03635	-2.53517	-2.88243	-2.82235	-3.66654	-3.30722	-2.05987	-3.22484	-3.06887	-3.43943	-3.69148	-2.92373	-2.97093	-3.60269	0.000914646	1.42845	FALSE
O95749	GGPPS_HUMAN	-1.63921	-1.29628	-1.77992	-1.16444	-1.51855	-1.56755	-1.63877	-1.0335	-1.39941	-1.56696	-1.89299	-1.62696	-2.83413	-2.12975	-1.11738	-1.76883	-2.03025	-1.89538	-2.37501	-2.33487	-2.22564	-2.29727	0.0009283	0.57034	FALSE
Q9UI46	DNAI1_HUMAN	2.32921	2.12922	2.59462	2.72169	2.66536	2.79031	2.61349	2.68906	2.10929	1.86901	2.25421	2.30957	1.43555	2.44027	2.54126	1.70564	2.08048	1.4066	1.34191	1.49236	2.07977	1.08647	0.000928359	14.2601	TRUE
P27348	1433T_HUMAN	-0.32054	-1.51811	0.41951	-0.825397	-0.190977	-0.424446	0.10381	-0.996769	0.171295	0.0704239	0.847181	-0.157719	1.9872	0.58169	-0.280429	1.45519	0.45337	1.60633	0.408997	0.493282	0.727267	1.24581	0.000936855	0.178892	FALSE
P61081	UBC12_HUMAN	-1.55559	-1.76298	-1.76598	-1.78665	-1.99458	-1.96285	-1.17298	-1.44277	-1.59138	-1.26309	-1.34661	-1.49207	-2.72011	-1.84326	-3.85039	-3.19368	-4.04251	-0.0645786	-3.63695	-3.48582	-3.36916	-4.72287	0.000944548	1.43348	FALSE
Q53EV4	LRC23_HUMAN	1.58884	1.63067	1.6285	1.7547	2.44194	1.28616	1.86438	1.83039	1.6861	1.46155	1.28728	1.70843	0.709033	0.42698	1.62282	0.634594	1.62738	0.581594	0.575812	1.81885	1.21579	0.348395	0.000947538	1.57314	FALSE
O75882	ATRN_HUMAN	-0.00878923	-0.398375	-0.401417	-0.58812	-4.15406	-0.847881	-1.02958	-0.895073	-0.243155	-0.0115382	-0.666068	-0.178989	-1.19409	-2.15568	-2.09917	-2.5588	-2.98256	-3.35041	-4.57708	-4.4992	-1.58831	-1.73711	0.000955165	0.914087	FALSE
Q00610	CLH1_HUMAN	4.34506	4.4018	3.64222	3.98609	4.46707	4.06271	4.41529	4.34999	3.78738	4.27647	4.01786	3.88872	5.34966	4.30094	4.30783	4.5234	4.91263	4.8368	4.2947	4.62977	4.44176	5.22718	0.000967888	4.11978	TRUE
P49221	TGM4_HUMAN	2.63586	3.72473	3.04595	2.69382	2.77178	2.46842	2.76536	3.59658	4.1918	3.81659	3.00994	2.31027	7.49849	4.50759	3.18004	1.57888	6.18696	6.93253	7.99851	4.36626	9.11825	6.24606	0.00100282	0.590957	FALSE
O95757	HS74L_HUMAN	3.77835	4.90223	3.30446	4.901	2.14395	4.62249	3.96993	5.02876	3.48192	3.89132	3.15502	3.6761	3.68914	2.27864	1.38363	3.34218	2.00954	2.25085	2.3435	3.26996	2.93741	2.53603	0.00100422	0.933513	FALSE
P62888	RL30_HUMAN	-0.478169	-2.81476	-1.21008	-2.83455	0.339532	-1.68415	-0.0663086	-2.65687	-0.763061	-0.148497	-0.353265	-0.797267	0.820836	1.32999	-0.694495	1.33546	-0.954606	1.82707	0.447111	-0.202763	0.607332	1.8301	0.00101644	0.693049	FALSE
Q02978	M2OM_HUMAN	0.637144	1.15868	0.51841	2.16282	2.91186	1.79015	1.03522	1.5264	0.939074	0.21866	0.551924	0.941199	2.01478	2.92001	2.74919	1.62118	2.16596	2.05412	2.4558	3.2346	2.79727	1.44132	0.00101814	0.80489	FALSE
Q5BJF6	ODFP2_HUMAN	8.07004	7.30646	7.03346	7.70751	7.35754	7.8558	6.68111	7.12736	6.44576	7.62587	8.06432	7.96123	5.0613	7.63117	7.25159	5.73524	4.50485	3.15048	7.78276	4.03947	5.91854	4.6948	0.00103851	1.87729	FALSE
Q99832	TCPH_HUMAN	3.56895	3.22216	3.12957	3.47034	2.75914	3.1715	3.54024	3.53622	3.84684	3.18624	3.4216	3.73307	3.25576	1.23566	2.58184	2.48624	2.11295	3.80555	2.29961	2.84151	1.60467	2.62322	0.00105021	0.839065	FALSE
P10768	ESTD_HUMAN	1.90728	1.85024	0.383593	1.22343	2.21202	1.03235	2.26547	1.8114	1.2803	1.71811	1.24642	1.28606	1.17214	0.212094	0.520333	1.22654	-0.204366	1.30048	-0.101703	0.830565	-0.30071	1.02048	0.00107546	0.994702	FALSE
Q9BXA6	TSSK6_HUMAN	1.20202	0.765168	0.624246	1.23802	2.34531	1.14901	0.671148	0.536664	0.849007	1.19395	0.862866	0.803693	-0.318507	0.632715	1.02058	0.013081	0.36851	-1.07318	1.19377	-0.827883	-1.18945	-1.00166	0.00111882	4.53996	TRUE
Q4G0X9	CCD40_HUMAN	0.740944	0.450465	0.694487	1.16868	2.20359	0.845284	1.37235	0.947633	0.646811	0.335985	0.460782	0.691412	0.588225	-0.47788	-0.297195	-0.442987	-0.089843	0.478811	0.167034	0.72913	0.503233	-0.446291	0.0011232	37.4581	TRUE
Q5JX69	F209B_HUMAN	4.38517	3.52842	3.34235	3.31407	-0.493475	3.22591	4.44485	3.75335	4.32689	4.15099	3.63958	3.62781	1.87574	1.67287	1.26584	2.07106	0.311714	2.9411	1.73762	2.19765	1.43806	1.37718	0.00113872	3.90563	TRUE
P07355	ANXA2_HUMAN	-0.0484872	0.603301	0.854138	0.793435	1.86228	0.509146	2.23139	0.162775	0.733357	0.616999	1.27794	0.70105	2.6739	1.67353	0.925088	0.883134	3.91037	2.49737	2.83952	1.20937	2.31674	3.32654	0.00115096	0.438433	FALSE
P50213	IDH3A_HUMAN	2.93644	2.98214	3.60318	3.3946	4.43315	3.32502	3.87755	3.44293	3.28448	2.84718	3.46509	3.57183	2.19955	3.2068	3.25314	3.49676	1.26997	2.24962	2.02217	2.41238	2.05166	2.94184	0.00115374	1.44862	FALSE
P02788	TRFL_HUMAN	3.6251	3.05636	3.97801	3.46854	6.00127	3.63728	5.65342	4.07716	5.59247	3.82633	3.95648	4.27455	7.15653	6.64603	5.40324	3.44637	8.7452	8.07796	6.15889	4.51018	5.98127	7.63734	0.00115834	0.959243	FALSE
P07738	PMGE_HUMAN	-1.50344	-1.89613	-1.09875	-2.08206	-3.18867	-1.39548	-2.54186	-2.17389	-1.48455	-1.28605	-1.40723	-1.42034	-2.96738	-2.01513	-2.53518	-2.56996	-4.07012	-3.41249	-3.18077	-2.83483	-1.8183	-2.73357	0.00116008	1.00483	FALSE
Q96RQ1	ERGI2_HUMAN	0.332435	-0.0572416	-0.206549	0.441813	-0.441249	-0.311351	0.257535	-0.117972	0.107406	-0.041284	-0.60496	0.593282	-0.650496	0.581199	2.21279	0.905321	1.33588	0.272019	0.729655	1.25113	1.54023	1.40409	0.00116294	0.00432338	FALSE
O43837	IDH3B_HUMAN	1.76987	1.28466	2.59334	2.52815	2.14197	2.5053	2.36591	2.08959	2.41196	1.72663	2.29027	2.39238	1.10438	0.782778	1.78577	1.92694	0.115232	1.53327	0.950035	2.1427	0.686741	1.99584	0.0011762	1.92431	FALSE
P08133	ANXA6_HUMAN	-0.871674	-0.284209	-0.192606	-0.304079	1.28603	-0.705053	-1.43521	-0.946875	-1.08021	-1.64699	0.435799	-0.403446	1.46715	-0.35669	-0.248643	0.148672	3.95031	1.19457	1.61281	0.468237	1.42183	2.65987	0.00119212	0.404373	FALSE
Q16531	DDB1_HUMAN	0.695748	0.521413	-0.10422	0.702937	0.901067	0.522176	0.379427	0.707098	0.401448	0.616421	0.258936	0.403498	-0.186949	-0.592583	-0.10105	-0.908991	0.762498	0.162317	0.0367655	-1.7254	-1.50404	0.0748919	0.00124269	1.20087	FALSE
O43617	TPPC3_HUMAN	0.495894	0.816716	0.452285	0.556375	0.490924	1.24363	0.230877	0.902851	0.424433	0.361393	0.711239	0.192125	1.07693	1.69746	2.26811	2.05864	1.67493	0.356985	1.11444	0.948926	1.33064	0.659483	0.00125976	1.24561	FALSE
Q8NE62	CHDH_HUMAN	-0.809629	-0.915403	0.013494	-1.30592	-2.43145	-0.924365	-0.836589	-0.911807	-0.639993	-0.70101	-0.404293	-1.10266	-1.326	-0.644911	-2.12667	-1.79243	-2.41627	-3.07076	-4.03717	-3.30235	-1.42358	-2.01121	0.00126308	2.03939	TRUE
A0AVT1	UBA6_HUMAN	-0.300725	0.00366664	-0.546771	-0.160521	0.500089	-0.282938	-0.39846	-0.0590759	-0.154097	-0.129732	-0.687375	-0.268636	0.1909	0.16796	0.770687	0.890475	0.205399	0.300413	0.430654	1.29759	-0.424413	0.305206	0.00127614	0.229843	FALSE
Q12907	LMAN2_HUMAN	1.03525	1.26014	0.708659	1.14171	0.0119805	1.01514	0.558076	0.444811	-1.11733	-0.985782	0.639215	0.999702	2.49489	1.56556	1.281	1.53181	-0.0795844	2.30808	1.65351	1.86759	2.08781	3.05675	0.00132192	0.434625	FALSE
P09466	PAEP_HUMAN	-5.23131	-3.56829	-1.39455	-2.12607	-0.384713	-3.53175	-2.00841	-2.15817	-1.21721	-1.18906	-4.4348	-1.21965	0.41403	-0.90017	-0.862645	-1.27227	-0.623528	4.06773	0.801456	0.153656	-0.765043	-0.498188	0.00133538	2.59484	TRUE
P35268	RL22_HUMAN	-1.12541	-1.13252	-0.32679	-0.54178	-1.71046	-0.348626	-0.0550224	-0.702354	-0.0477709	-0.178944	0.285007	-0.768961	0.64514	0.0119	0.790933	2.1259	-1.28426	1.94466	2.40788	2.01801	-0.422882	0.917077	0.00134594	1.14686	FALSE
P02768	ALBU_HUMAN	1.02099	0.90848	0.731316	1.96469	3.24887	0.998248	-0.0148671	0.198941	1.16461	1.55388	2.68758	2.65872	3.0558	7.1871	3.18401	4.55663	2.24158	6.45342	1.2392	3.15531	2.12581	4.96104	0.00136025	0.603112	FALSE
P04264	K2C1_HUMAN	5.62293	6.82511	6.91975	6.66678	4.37394	6.67092	3.38114	5.11705	5.31493	4.53487	4.88408	5.02545	6.82077	9.36688	8.42227	5.89711	8.72474	5.45839	7.62125	8.57348	7.06623	6.06449	0.0013771	0.970755	FALSE
Q86YW0	PLCZ1_HUMAN	1.84209	1.6202	0.979733	1.75104	2.43223	2.05107	2.04426	1.68315	1.45906	1.214	1.18173	1.18591	-0.296096	1.19172	1.19389	0.647831	0.490492	0.0401927	0.449908	2.18307	0.642608	-1.0425	0.00140805	0.407555	FALSE
P48444	COPD_HUMAN	-3.97729	-4.59077	-3.66497	-5.15638	-9.25065	-4.00174	-9.18067	-4.87527	-3.42304	-3.4013	-3.32196	-4.11796	-1.56285	-2.29172	-2.90839	-2.69083	-1.7254	-4.08767	-2.33683	-2.5148	-1.49511	-1.72695	0.00150045	5.50858	TRUE
P24666	PPAC_HUMAN	0.559028	0.880479	0.840074	0.874553	-1.56179	0.760017	0.311618	1.04853	0.307453	0.564633	0.582238	0.647928	-0.26677	-0.671459	-0.800871	0.13283	-0.425365	-0.987067	-0.743244	0.102032	-0.031139	-0.441271	0.00150478	0.352758	FALSE
Q8N807	PDILT_HUMAN	-0.855458	-0.581525	-0.0136617	-0.0719258	-1.03674	-1.14626	1.24855	-0.195127	0.195073	-1.55121	-1.40918	-1.50309	0.204879	-0.0336547	0.000949654	0.281768	-0.372422	1.29781	1.61657	1.45215	1.04879	1.10979	0.00151583	4.66162	TRUE
Q9H1M3	DB129_HUMAN	-3.28707	-4.80775	-3.69368	-5.39062	-2.27202	-5.08614	-2.64519	-3.56005	-3.15837	-2.85661	-3.84643	-4.28663	-1.39045	-1.27216	-1.99389	-0.67829	-4.01446	-0.979483	-1.79996	1.47801	-4.64099	-0.328013	0.00151656	8.30103	TRUE
O60701	UGDH_HUMAN	-4.14528	-2.46806	-3.33718	-3.18096	-2.83876	-3.29163	-4.52267	-2.43984	-3.76495	-3.6743	-2.45446	-3.26109	-1.74139	-2.45021	-2.76358	-3.75785	-1.29504	-1.32979	-0.43236	-2.28772	-2.23835	-2.13871	0.00152449	1.82035	FALSE
P26373	RL13_HUMAN	-2.46094	-2.30784	-2.20171	-2.31601	-3.12748	-2.12604	-3.10502	-2.25111	-2.86789	-2.80257	-2.28116	-3.07833	-1.70583	-1.2205	0.24559	-2.22486	-2.25175	-2.03238	0.103915	-0.277277	-2.08149	-2.46185	0.00152578	1.50091	FALSE
Q9H1E5	TMX4_HUMAN	1.29134	0.801808	1.16493	0.0754048	-0.0637287	1.02585	1.75705	0.480711	1.25522	1.49658	1.21941	0.562284	1.46279	2.8461	1.76459	2.40447	0.922601	1.18179	1.52699	1.55982	2.83462	2.52924	0.00153555	3.59787	TRUE
A1L0T0	ILVBL_HUMAN	-2.29955	-2.90721	-3.21466	-1.75348	-0.799884	-1.85791	-2.94391	-2.46143	-2.60892	-2.42879	-2.24221	-2.48153	-2.94021	-2.47567	-3.02117	-2.99584	-3.66243	-4.95873	-2.87867	-4.33236	-4.63842	-3.08786	0.00155642	2.92422	TRUE
Q9P2R7	SUCB1_HUMAN	3.2312	2.80486	4.17732	2.97557	2.57507	3.45981	3.26953	3.21641	3.8566	3.3318	4.05116	3.38715	1.54899	2.98756	2.72506	3.68683	1.25675	2.08845	1.75666	2.54301	2.59998	2.8702	0.00157676	6.15193	TRUE
Q6NUT2	D19L2_HUMAN	6.52028	6.03135	5.15318	5.97577	7.08383	5.67974	7.04471	5.95014	6.37134	6.85205	5.9492	6.42884	3.35267	6.60192	6.06787	2.89596	4.02795	1.80011	6.32339	4.20664	5.61231	2.86994	0.00164064	1.84405	FALSE
Q8IXY8	PPIL6_HUMAN	-1.9814	-0.847365	-2.43307	-1.04972	-0.234847	-1.21935	-1.44863	-0.946166	-1.8044	-1.66561	-1.90767	-1.89167	-2.07818	-1.82527	-2.35171	-2.47401	-2.66585	-1.93226	-2.71999	-2.82603	-4.76289	-2.1467	0.00165725	1.61604	FALSE
Q16698	DECR_HUMAN	6.37928	5.70665	6.60489	6.18734	6.74891	5.98444	7.08246	6.11241	6.72105	6.39907	6.43785	6.72771	4.85158	5.79275	5.66536	6.55009	4.02655	6.2353	4.03316	5.74506	5.01569	6.12051	0.00173109	4.54769	TRUE
Q9NWV4	CA123_HUMAN	-0.163906	0.0165671	0.0231786	-0.506396	0.549046	0.218734	0.247421	-0.0318937	-0.56038	0.00368207	0.212656	-0.456217	-0.808514	-0.384298	-1.41082	0.251107	-1.01684	-0.716026	-1.43012	-0.0885189	-0.588539	-0.975838	0.00173853	0.0159139	FALSE
Q9H0B8	CRLD2_HUMAN	-4.51151	-3.99065	-4.17664	-4.2183	-3.96476	-4.18081	-2.41452	-3.05844	-3.87327	-3.02514	-3.71316	-2.76515	-0.395283	-2.17021	-4.19714	-3.80034	-1.21285	-2.25864	-1.61427	-2.00389	-2.4874	-2.50531	0.0017456	2.4537	TRUE
Q8N474	SFRP1_HUMAN	-4.187	-4.07591	-4.52873	-4.06988	-1.65959	-3.55309	-4.1264	-5.00672	-4.40473	-3.82421	-6.74559	-5.82131	-2.5873	-1.84577	-3.73823	-2.46667	-2.92919	-1.05935	-1.51639	-2.28111	-4.32602	-3.10463	0.00175798	1.78705	FALSE
Q96DY2	IQCD_HUMAN	-2.9613	-3.16328	-3.51937	-3.01159	-2.36068	-3.55884	-3.34558	-3.19848	-3.34268	-3.38114	-3.73356	-3.18328	-3.33194	-5.99798	-4.19414	-6.01347	-4.08853	-3.64639	-5.76277	-3.99274	-5.02576	-2.81108	0.00176455	0.913463	FALSE
P62424	RL7A_HUMAN	-2.07012	-2.90476	-2.86864	-2.28798	-3.66396	-4.05174	-1.6874	-4.38026	-1.81199	-1.89939	-1.84439	-2.66862	-1.43939	-1.81566	-1.02611	-1.34687	-3.47544	-0.084225	-0.0568442	-0.492644	-1.47361	-0.817488	0.00179384	0.941511	FALSE
P62280	RS11_HUMAN	-4.09939	-3.46317	-5.07377	-3.61196	-1.68268	-3.5886	-3.70132	-4.58339	-3.58937	-3.51179	-3.35762	-3.20506	-1.92315	-2.07214	-2.07622	-2.64499	-3.51471	-2.8619	-0.72263	-2.52718	-3.47748	-1.53462	0.00180182	2.04749	TRUE
P27487	DPP4_HUMAN	-0.117281	-0.486992	1.22084	0.472198	1.32363	0.622187	-1.18541	-0.416866	0.0298885	-0.0778728	1.44648	-0.0543028	2.18846	1.6905	0.728744	0.31201	2.26329	2.14968	1.96758	-0.00842572	1.57203	3.23712	0.00181568	0.63792	FALSE
P36969	GPX4_HUMAN	7.30837	5.75531	7.20954	6.14656	7.08513	6.17178	7.77022	6.46885	7.45233	6.95871	7.24545	7.48862	5.15786	7.64678	6.2775	6.84416	3.29361	4.93192	5.25831	4.15286	5.21617	5.57574	0.00181623	1.96484	FALSE
Q9Y5Z4	HEBP2_HUMAN	-3.44502	-2.99068	-3.28402	-3.11931	-1.29112	-4.3897	-3.43584	-2.93479	-3.89157	-3.40147	-2.30555	-4.77282	-1.00412	-2.08304	-3.12707	-1.79762	-1.42304	-0.593182	-0.746597	-1.14823	-2.67342	-3.46427	0.00182517	1.80294	FALSE
Q9UBR5	CKLF_HUMAN	0.0115266	-0.478342	0.0252992	-0.394899	0.585801	-0.415352	0.425459	-0.312923	0.306215	0.0785557	0.00470265	0.0368158	-0.990477	0.345702	-0.0408394	-0.56007	-1.7259	-2.06454	-1.29225	-2.73708	-4.00264	-4.94659	0.00182702	0.00587387	FALSE
Q96S97	MYADM_HUMAN	0.960863	0.760997	1.13971	0.883607	-1.04256	0.594463	1.73534	1.19869	1.64045	1.28852	0.660202	0.835986	-0.611307	0.713194	0.737423	0.50596	-1.47222	-0.395635	0.0928596	-2.01796	-1.95562	-0.152935	0.00186597	0.786873	FALSE
P04792	HSPB1_HUMAN	-1.39738	0.586184	1.66812	0.391807	-1.32749	0.876125	-0.134914	0.618706	0.521678	0.0982596	2.16728	-1.95508	2.28175	1.02864	0.712102	1.88912	1.526	2.05243	2.8047	1.44042	1.66362	1.63232	0.00187095	0.282341	FALSE
P47897	SYQ_HUMAN	-1.01705	-0.397605	-1.12533	-0.656433	0.115336	-0.406931	-1.27296	-0.505964	-0.866018	-0.813006	-0.522516	-1.45331	-0.341475	-1.25134	0.137815	0.060879	0.648108	-0.0424067	0.152726	0.320053	-0.103365	0.152921	0.00189737	0.886944	FALSE
Q9Y678	COPG1_HUMAN	-3.63318	-2.23207	-4.3754	-2.59599	-1.90993	-2.60767	-4.04563	-2.71733	-3.80983	-3.7427	-3.69255	-5.70645	-1.88542	-2.23494	-1.53888	-2.4615	-1.07725	-2.61246	-1.21646	-2.21535	-3.18632	-2.02408	0.00190128	3.30367	TRUE
Q8NCM8	DYHC2_HUMAN	-5.77001	-2.43752	-4.30394	-4.92338	-5.78384	-3.74575	-4.06048	-4.70036	-4.15881	-7.20641	-3.51452	-3.05372	-1.9096	-4.67202	-2.84019	-2.91906	-3.53441	-2.28521	-2.47459	-1.78867	-3.01222	-1.78493	0.0019454	1.87591	FALSE
Q00796	DHSO_HUMAN	-0.354207	0.4905	2.4312	0.1858	-0.804018	1.206	-0.857992	0.912834	1.65746	1.01547	2.7844	-0.713039	3.54306	2.19217	2.04044	2.80164	2.86465	2.54302	2.24532	0.410874	1.52888	3.08507	0.0019567	3.34295	TRUE
P45880	VDAC2_HUMAN	6.48161	5.6466	6.27876	6.16938	6.37315	6.12339	6.9462	6.18308	6.58674	6.12317	6.47922	6.60482	4.95432	7.14411	6.1737	6.41942	4.90209	4.28043	4.59359	4.19656	4.67476	5.22606	0.00198195	1.67053	FALSE
Q07021	C1QBP_HUMAN	1.99768	0.867419	2.50909	1.34712	3.28308	1.92901	2.73544	1.60711	2.00248	1.96767	2.46587	2.43724	2.57378	4.31142	2.48153	3.40606	2.47649	2.64708	2.47668	3.48201	4.28675	3.21593	0.0020165	0.499451	FALSE
P98095	FBLN2_HUMAN	-3.54109	-2.13547	-2.61959	-3.30794	-1.29943	-2.39082	-1.53934	-2.381	-1.81933	-2.72508	-2.32332	-2.73406	-0.300793	-1.97169	-2.67164	-2.40594	0.866213	-0.0511015	0.971238	-0.882073	-1.29807	-1.32952	0.0020229	2.15521	TRUE
P13646	K1C13_HUMAN	-1.38057	0.480348	-0.949205	-1.35953	-0.261859	-0.621641	-1.94551	-0.652266	-0.0953294	-0.587516	-0.370628	-0.236407	3.54103	1.38058	0.503011	-1.597	4.4279	0.623284	3.01467	0.651684	2.78612	-0.819759	0.00204274	2.44572	TRUE
Q8N801	CB061_HUMAN	-3.43264	-4.3504	-3.79775	-2.21522	-1.59963	-2.75832	-2.98482	-2.21328	-2.62368	-3.91523	-3.19921	-2.69662	-3.3875	-6.55494	-3.51806	-6.97401	-4.15721	-4.64276	-4.71025	-3.65569	-4.9568	-3.21886	0.00208691	1.90774	FALSE
Q93009	UBP7_HUMAN	1.98408	2.23086	1.6175	2.44411	2.31119	1.97862	1.90778	2.25721	1.33691	1.72843	1.65567	2.26542	2.46446	2.09759	3.04361	2.68834	2.35156	1.83734	2.57791	2.9015	2.33763	2.84105	0.0020962	1.91565	FALSE
Q14204	DYHC1_HUMAN	0.85301	1.0145	3.1542	0.989985	2.16117	1.24364	0.839986	0.347942	0.759451	0.723026	1.24868	0.854884	3.31313	1.63101	1.20354	0.840475	3.01245	2.61528	3.47636	2.78752	2.49929	2.89923	0.00212448	0.478574	FALSE
O76054	S14L2_HUMAN	-4.14265	-4.09014	-2.66753	-4.37528	-4.93071	-4.83211	-6.09747	-3.81411	-3.63927	-3.49582	-2.67494	-2.1971	-2.35897	-2.45666	-2.37776	-3.46508	-2.25705	-2.83485	-0.908153	-3.27583	-2.67829	-2.37448	0.00212664	110.408	TRUE
O43488	ARK72_HUMAN	0.496725	0.642301	0.838252	1.09331	1.04951	1.00358	0.486455	0.865016	0.974516	0.638225	0.97629	1.1662	0.701798	0.51323	0.232732	0.872216	-0.0635988	0.406922	0.353517	0.0833329	0.677373	0.723566	0.00216685	0.832305	FALSE
P07339	CATD_HUMAN	-3.2786	-1.7354	-1.88549	-2.13537	0.804839	-1.93521	-3.19231	-3.67867	-5.86157	-3.8204	-2.33157	-1.04257	0.401455	-0.587983	-1.30102	-2.50542	0.629477	0.469552	-0.44972	-0.762175	-0.457169	0.246961	0.00223293	271.029	TRUE
P09211	GSTP1_HUMAN	-0.357673	-0.216031	0.513841	0.270057	2.23335	0.952353	0.414193	0.007554	-0.148688	0.112565	1.62026	0.254301	1.1701	0.268348	0.834935	1.82576	2.06067	2.2479	1.98306	2.61106	0.939715	2.93575	0.00225438	0.750466	FALSE
P84243	H33_HUMAN	-3.27125	0.386682	-1.93241	-2.21503	-2.73768	-2.2816	-1.72251	0.489144	-0.78979	-2.69703	-2.11204	-2.56081	-0.198481	1.38744	0.60305	-2.92909	1.36878	-0.690987	1.09891	3.1204	0.399081	-0.845035	0.00225641	1.77009	FALSE
P09417	DHPR_HUMAN	-1.0509	-0.783265	-1.39504	-1.32999	-2.2499	-1.06392	-0.786445	-0.992069	-1.48174	-1.35651	-1.36908	-1.07904	-6.49915	-2.62957	-2.87733	-2.48856	-2.16767	-1.72934	-2.50195	-1.75643	-1.44523	-3.59774	0.00226164	1.02123	FALSE
P35579	MYH9_HUMAN	-0.317606	-0.697771	0.955	0.0935741	1.49621	0.163785	-0.260673	-0.81291	0.0342922	0.039227	1.33342	0.00468368	1.89625	0.764793	0.157663	0.174483	2.13831	2.12624	2.35426	0.762447	1.05938	2.31782	0.0022739	0.242831	FALSE
Q8NEP4	CQ047_HUMAN	-1.46912	-0.395338	-0.92447	0.406931	-5.1831	0.169488	-1.52836	-0.747043	-2.72427	-2.82257	-1.14484	-2.68417	-2.92731	-5.5448	-3.59475	-2.8601	-3.52998	-3.05621	-4.52889	-3.73081	-2.86194	-2.71889	0.00232015	1.46953	FALSE
Q99733	NP1L4_HUMAN	-3.16761	-2.25154	-5.04796	-3.04342	-2.4355	-2.80112	-3.3079	-5.30402	-3.55363	-5.02182	-3.46154	-3.77993	-1.26092	-3.1837	-3.26292	-2.70325	-2.90788	-2.35069	-1.10953	-1.20393	-2.27501	-1.6808	0.00232063	1.25601	FALSE
Q5FVE4	ACBG2_HUMAN	-0.780779	-0.943259	-1.49797	-1.1249	0.299167	-1.21351	-1.85246	-1.816	-1.84689	-0.786347	-1.05293	-0.670879	-0.919125	0.172374	1.49924	0.346857	-0.573745	-0.121383	-0.597925	0.854071	-0.924632	-0.358682	0.00232277	0.981518	FALSE
P49327	FAS_HUMAN	3.14617	1.46254	3.15071	1.84118	2.02181	2.00283	3.12183	1.33202	2.65068	2.57509	3.57181	2.60127	3.70608	3.35129	2.41219	3.11572	3.4261	4.05872	4.30605	2.98893	3.38034	3.44081	0.00233894	1.4638	FALSE
P31930	QCR1_HUMAN	3.62751	3.34763	4.52951	4.35247	4.68214	4.22033	4.95645	4.15139	4.24896	3.36771	4.48687	4.70125	3.12885	3.14649	2.89474	4.37362	2.75385	3.8744	1.55612	0.937374	2.40625	4.44281	0.00234225	1.32579	FALSE
Q8N1D5	CA158_HUMAN	-1.42099	-2.03042	-0.775915	-1.81813	-7.62621	-2.08161	-3.85316	-1.94529	-0.762701	-1.23878	-1.36139	-1.36445	-4.78487	-3.59025	-5.17948	-4.85752	-3.42106	-4.54479	-5.76521	-5.08092	-6.11496	-2.35061	0.00240959	2.70776	TRUE
Q8N8N7	PTGR2_HUMAN	0.549526	0.24057	-0.555679	0.681719	0.818035	-0.905093	0.797916	-0.00403666	0.87886	0.444912	-0.469686	0.73325	0.129096	-0.725723	-0.212574	0.326793	-0.840737	-0.526674	-0.98328	-1.2507	-1.98782	-0.769532	0.00241415	0.101854	FALSE
Q8WW32	HMGB4_HUMAN	-3.22818	-3.05236	-1.93569	-0.816197	-2.16988	-2.58313	-2.39091	-2.13496	-3.06819	-2.84988	-2.49259	-3.66704	-1.17461	-1.67917	-0.524733	-1.34135	-2.1899	-1.59482	1.14679	-1.06205	-1.92509	-2.18251	0.00244351	2.61497	TRUE
Q14166	TTL12_HUMAN	-3.77013	-4.40276	-4.40876	-4.62565	-9.81302	-4.62586	-3.79386	-3.94499	-4.72398	-4.09996	-4.52108	-4.89583	-2.14262	-3.2386	-3.42033	-2.9561	-3.69453	-2.06786	-2.84957	-3.24515	-2.66759	-3.15224	0.00244672	2.28881	TRUE
Q6SA08	TSSK4_HUMAN	0.409753	0.160947	0.286422	0.0720367	-0.143722	0.33964	-0.263708	0.706764	-0.211227	-0.090733	-0.202704	-0.0563018	-1.06225	-0.557105	0.193135	-0.106866	-0.1769	-1.01254	-1.75952	0.151904	-0.847839	-1.29025	0.00246435	0.0467543	FALSE
Q0P670	CQ074_HUMAN	-2.34461	-1.9559	-2.37243	-2.02285	-3.45656	-3.0187	-0.628423	-2.65655	-2.4146	-1.43728	-2.89182	-1.85418	-1.64284	-0.956516	-0.123673	-1.15678	-2.40278	-1.08956	0.496768	-1.88207	-0.183727	-1.5165	0.00251861	2.66395	TRUE
Q14507	EP3A_HUMAN	-2.75093	-4.03813	-1.4241	-4.63446	-7.01041	-2.369	-3.4887	-6.03874	0.149097	-1.341	-1.29296	-3.30425	0.351363	-1.59132	-1.23083	2.00474	-0.0562618	-1.48033	-3.09571	-1.11331	1.27394	2.26192	0.00252248	4.76436	TRUE
P36542	ATPG_HUMAN	3.19929	1.85872	2.61038	2.64678	1.80363	2.39355	3.29994	2.29782	3.31384	2.9578	2.82448	2.79044	2.93872	3.88631	3.87321	4.22725	1.94267	3.73629	3.18826	4.16812	3.69349	3.81432	0.00254075	1.6262	FALSE
Q9P2D7	DYH1_HUMAN	1.87269	2.10671	2.01547	2.04143	1.37628	1.90955	2.05895	2.07571	1.92717	1.70416	1.77854	1.99285	1.4891	1.66633	1.63634	1.54241	1.91984	0.685252	1.47894	1.23736	1.88609	1.33275	0.00256271	0.756792	FALSE
Q8N9V2	TRIML_HUMAN	1.47188	1.61333	1.27022	1.42106	1.9041	1.53842	0.6863	1.56172	1.32239	1.51915	1.2972	1.39273	0.129524	1.38673	1.74647	1.25119	0.347543	-0.533494	-0.0209729	1.06666	0.736693	-0.652555	0.00259554	1.3934	FALSE
P54619	AAKG1_HUMAN	-1.25466	-0.494652	-1.49365	-0.731466	-1.4077	-0.563034	-1.45993	-0.678313	-1.84624	-1.35866	-2.01893	-1.24865	-1.34109	0.202078	-0.0392661	-0.328389	-0.389699	-0.970927	-0.49177	-0.4782	-0.246783	-0.954492	0.00263506	57.8659	TRUE
P61289	PSME3_HUMAN	-5.35798	-2.25687	-4.29727	-3.42726	-5.48322	-1.99759	-4.80151	-1.9849	-5.05265	-7.11289	-4.43855	-5.74803	-4.5236	-0.647211	-2.7885	-2.83095	-1.9381	-1.30094	-2.2051	-1.43132	-2.49584	-2.60692	0.00267408	3.11424	TRUE
P60900	PSA6_HUMAN	2.46503	2.65874	2.19869	2.14072	2.41637	2.6143	2.42877	3.25436	2.64377	2.46439	2.2102	2.37316	1.45356	2.63454	2.55426	1.99315	2.06919	2.30908	1.36865	0.887875	1.51133	1.72898	0.00271177	11.6915	TRUE
Q15813	TBCE_HUMAN	-3.19188	-2.4581	-2.54297	-2.91823	-3.00884	-4.37903	-2.99805	-2.71523	-2.88061	-2.33063	-3.03278	-2.34576	-1.78679	-1.93958	-1.168	-1.98656	-2.80359	-2.77908	-2.16427	-1.6237	-2.89106	-1.64075	0.00275728	25.5211	TRUE
P13645	K1C10_HUMAN	4.19317	6.4801	5.98242	6.22796	3.69463	5.7448	2.67643	4.88273	3.95447	3.31788	3.53542	4.17808	5.12006	8.24912	7.29747	5.52586	7.83166	5.73374	6.88477	8.06681	5.49926	4.53516	0.00276411	2.0802	TRUE
Q14697	GANAB_HUMAN	2.49845	3.09832	2.63869	2.79514	2.91812	3.03516	3.00059	3.00944	2.09237	2.43242	2.71969	2.74272	3.98098	2.71053	2.47184	2.47434	3.64673	4.78987	3.8859	3.99537	3.76065	4.94089	0.00276547	0.54209	FALSE
Q5VTU8	AT5EL_HUMAN	0.425911	0.726816	0.675694	1.02269	-2.64333	0.696255	-1.92226	0.708616	1.15181	0.72596	0.688978	0.612128	-0.98455	-1.82734	-0.265332	-1.53337	-1.42141	-1.84866	-1.0441	-0.281776	-2.80727	-0.693808	0.00280852	0.199675	FALSE
O14556	G3PT_HUMAN	10.0516	9.37785	9.79259	9.03633	7.76856	8.99643	9.75108	9.2224	9.55245	9.80578	9.56185	9.60511	7.97873	8.64583	8.11977	9.65171	6.73758	9.24606	7.50352	8.80118	8.29486	8.37168	0.00283728	2.6547	TRUE
Q5U5X0	LYRM7_HUMAN	-2.35708	-2.27195	-0.665814	-0.993513	-0.0379975	-1.41342	-1.70179	-1.33529	-1.46715	-3.2917	-2.20947	-1.92961	-2.16143	-4.68999	-2.17834	-3.42435	-5.64395	-3.27434	-2.98581	-2.34775	-1.7745	-2.92538	0.00290189	0.631269	FALSE
Q86UC2	RSPH3_HUMAN	2.10527	2.69822	1.66774	3.01158	3.52366	2.86909	2.39959	3.01753	1.96511	1.84944	1.40236	2.24705	1.61821	-0.189856	0.711061	0.757501	1.77271	2.95467	0.651472	1.72002	1.58499	1.5847	0.00298195	2.62757	TRUE
P58340	MLF1_HUMAN	4.32404	3.44811	4.75194	4.39791	3.57424	4.19399	5.26212	4.17635	4.65739	3.96251	4.48731	4.33776	2.5616	4.13264	3.59926	3.82516	2.48875	3.87746	2.9371	3.808	4.3987	2.91722	0.00298843	1.80159	FALSE
Q13561	DCTN2_HUMAN	0.414253	-0.463542	-0.0537857	-0.00809226	-2.9439	-0.595937	0.40275	-0.20636	0.379515	0.240932	0.367995	0.43778	-0.359064	-1.46919	-1.94842	-1.35758	-1.71619	0.109238	-2.6998	-1.64011	-1.6909	-1.61284	0.00300931	0.167682	FALSE
P56192	SYMC_HUMAN	-2.14807	-2.79362	-3.5865	-3.0907	-2.42055	-3.33249	-1.6977	-3.08215	-6.54104	-3.02185	-6.63235	-3.1105	-1.38812	-2.02944	-1.84971	-1.41884	-1.91969	-2.32848	-1.86243	-1.88142	-1.67975	-1.2638	0.00303398	2.15881	TRUE
P36776	LONM_HUMAN	0.380818	-0.407681	-0.155008	1.02005	1.91338	0.404588	0.461061	0.383174	0.139139	0.127372	-0.256143	0.678778	-0.675453	-0.562662	-0.13173	-0.267863	-0.325051	-0.742823	-0.571337	0.138835	-1.50871	0.276204	0.00306875	0.355392	FALSE
P19105	ML12A_HUMAN	-2.24481	-2.61822	-1.63079	-1.97919	-0.474605	-1.91401	-1.9926	-2.21468	-2.36255	-2.64748	-1.14652	-2.60205	-0.974369	0.594321	-2.90098	-1.6706	0.0739875	0.673429	-0.23011	-1.14285	-1.26417	-0.399339	0.00316413	3.42017	TRUE
Q13011	ECH1_HUMAN	2.39546	2.5767	2.38836	3.3191	3.28336	2.61936	3.43054	3.09442	2.85421	2.44536	2.4223	3.20076	1.23989	1.4445	2.73053	3.59546	1.3942	2.17523	0.276734	1.50736	0.920039	2.64707	0.00316834	5.30541	TRUE
Q9H1P6	CT085_HUMAN	-0.443722	-0.103359	0.0767664	0.113758	-0.0328886	-2.28427	-0.569864	0.211434	-1.49047	-1.64595	-0.466005	-1.37918	-0.89625	-3.22153	-1.65804	-4.08622	-1.52857	-0.670339	-2.60179	-2.59742	-1.96558	-1.11861	0.00319713	5.53433	TRUE
A7E2U8	CD047_HUMAN	-2.04733	-2.61744	-1.77946	-2.41035	-5.84075	-3.18838	-4.49438	-2.51132	-2.01005	-2.39592	-5.49776	-2.7032	-3.31291	-5.505	-5.10625	-5.58746	-5.49919	-4.35803	-2.69836	-7.01002	-5.96854	-5.24666	0.00323753	0.884722	FALSE
P52272	HNRPM_HUMAN	-5.63977	-4.3083	-3.4685	-5.40907	-5.55314	-3.05154	-5.28483	-2.35751	-5.52841	-3.79962	-4.58274	-3.29588	2.43798	-0.362017	-4.11106	-6.74191	0.241206	-1.79361	-1.29721	-3.53949	-0.915142	0.669412	0.00331617	1.32613	FALSE
Q76KD6	SPERI_HUMAN	2.55255	2.6239	2.5758	2.70807	2.72631	2.23609	3.55699	3.4191	3.18738	2.23127	2.31004	2.96296	1.6099	2.94232	2.91755	1.78924	1.43614	2.29885	1.06828	2.3933	1.67395	1.87934	0.00332507	11.9971	TRUE
P23368	MAOM_HUMAN	1.91346	1.87533	2.13353	2.26698	3.1339	2.36129	1.69792	1.27807	0.9375	1.57365	1.94485	2.21544	0.575815	1.84771	1.11839	1.18629	1.27314	0.842476	-2.2573	-0.507752	-0.380808	2.02282	0.00333142	1.51135	FALSE
P07205	PGK2_HUMAN	7.01793	6.02926	6.35875	6.42395	6.70663	6.36724	6.95797	6.42437	6.56885	6.8341	6.63495	6.59771	4.63051	6.38285	5.80335	7.13492	4.97733	5.97788	4.34821	6.58191	5.55839	5.45216	0.0033375	2.10228	TRUE
Q8WW24	TEKT4_HUMAN	4.45396	4.00716	4.14895	4.12721	5.39564	3.91513	4.60747	3.9589	4.46678	4.46334	4.03595	4.40204	3.46466	4.76114	4.00241	4.84568	2.75568	2.75939	1.98953	1.72261	2.71633	3.27224	0.00334546	0.971957	FALSE
Q01813	PFKAP_HUMAN	5.23329	4.47927	5.46173	5.35096	5.78192	5.31944	5.64014	5.14039	4.93805	4.97654	5.46518	5.3588	3.99007	4.57818	5.09601	5.6667	4.07178	4.77009	3.14766	4.75367	3.49801	4.87592	0.00334727	1.37146	FALSE
P02751	FINC_HUMAN	1.46336	1.95627	1.92942	3.06579	5.11836	1.3314	1.72669	1.11575	1.92915	2.16046	2.159	3.90589	5.4791	4.425	2.13564	2.56687	4.16323	8.02056	5.42237	2.50728	3.89542	6.01366	0.00335748	0.521299	FALSE
P48668	K2C6C_HUMAN	-6.3512	-2.35437	-2.68093	-1.63122	-3.98762	-2.1541	-2.53451	-3.54381	-5.12755	-4.09123	-3.13808	-2.45376	-1.45402	-1.95892	-1.44304	-2.80365	-0.938626	-2.13747	-0.175026	-1.25761	-2.05113	-2.76784	0.00336096	2.41472	TRUE
Q14257	RCN2_HUMAN	-1.71704	-1.87121	-1.14952	-4.13788	-0.860808	-1.8873	-1.23003	-3.90221	-1.53128	-1.43544	-1.38955	-2.39497	1.80574	-0.686107	-2.59883	-0.0597043	-2.87919	1.14655	-0.265854	0.629219	0.734057	1.4591	0.00337085	2.21319	TRUE
P51991	ROA3_HUMAN	-2.94094	-4.13232	-3.28485	-8.22787	-4.29756	-2.3666	-5.96223	-4.65552	-6.31671	-4.5111	-4.85654	-4.77089	0.0699552	-2.66563	-2.76523	-6.13269	-0.344931	-3.75606	-1.90644	-1.95726	-1.71026	-2.17264	0.00338518	3.90219	TRUE
P04554	PRM2_HUMAN	-1.66364	0.57952	-1.88346	-1.82026	-2.64345	0.273556	-3.27023	-2.49047	-0.851344	-0.83296	-1.3395	-1.10609	-0.65089	7.03987	8.36499	0.591989	-0.322599	-1.46407	7.45725	0.101862	4.02797	-0.587149	0.00340116	23.3272	TRUE
P30050	RL12_HUMAN	-2.085	-2.5109	-4.94268	-2.31217	-3.37946	-5.07775	-4.11324	-2.30294	-2.86844	-3.29225	-2.64046	-2.61112	-2.115	-2.20617	-1.50647	-2.85216	-2.10588	-2.21041	-1.19995	-0.391931	-2.30635	-2.25216	0.00350458	11.7428	TRUE
P53985	MOT1_HUMAN	0.0550167	-0.685938	-0.219384	-0.611065	-4.22054	-0.211	0.334704	-0.685421	0.0591411	0.0400595	-0.35496	-0.19133	-1.06616	-1.60801	-2.22622	-2.60342	-1.09204	-2.63442	-1.7131	-4.79792	-1.75871	-2.22521	0.00359442	0.272834	FALSE
Q9Y4P3	TBL2_HUMAN	0.133604	-0.354555	-0.161886	0.113435	-0.252352	0.435118	-0.131679	-0.384971	-0.384287	0.0659838	0.405673	0.172994	1.09249	1.35232	0.797985	0.742501	0.09511	-0.44414	0.733561	-0.0868425	0.614816	0.859895	0.00374076	0.0357936	FALSE
Q96D96	HVCN1_HUMAN	1.34852	1.06205	0.305034	-0.144886	-1.78317	0.61339	1.80579	0.764529	1.4998	1.44901	0.942216	-0.253177	-1.16301	-0.766179	0.570646	-0.111408	-2.12332	-0.0210457	0.326275	-1.78223	-2.16107	-0.421381	0.00384583	6.69216	TRUE
Q04837	SSBP_HUMAN	4.29629	4.13506	5.38228	4.35148	4.56217	4.27856	4.86447	4.50807	5.39627	4.35589	5.23543	5.36177	3.84667	3.57081	4.03851	4.10422	2.9555	4.01887	3.87269	4.83634	4.89897	3.78497	0.0038955	2.92941	TRUE
Q9Y615	ACL7A_HUMAN	3.98865	3.92754	3.61716	3.67928	3.37262	3.81599	4.83295	4.09931	3.49574	3.20271	3.4067	3.70154	2.63644	3.65086	3.40153	3.19864	2.18991	2.39494	2.85116	3.88666	3.53441	3.047	0.00412466	1.06384	FALSE
Q5T4S7	UBR4_HUMAN	-2.53928	-2.78781	-3.23353	-2.53533	-2.10256	-3.24247	-3.43108	-2.52419	-3.15907	-2.93681	-1.66273	-1.77542	-1.95494	-2.65178	-2.14301	-2.7767	-0.915387	-2.15527	-0.624787	-1.68356	-1.48505	-1.38414	0.00414675	4.08829	TRUE
P62263	RS14_HUMAN	-1.45418	-2.37113	-1.50223	-2.11445	-5.28582	-1.79599	-2.47684	-2.27387	-1.56333	-1.85049	-0.988241	-1.6267	-1.14272	-1.01894	-1.30536	-0.595925	-2.00752	-0.902057	-0.465366	-0.258911	-0.957131	-0.132244	0.0041954	1.58776	FALSE
Q99880	H2B1L_HUMAN	-3.67956	-0.278026	-1.12365	-0.299618	-1.94425	-0.782669	-1.22471	-0.323175	-1.1627	-1.46793	-0.853078	0.229463	0.621658	-0.587856	-0.150088	-1.81414	1.94464	-0.365134	1.55012	1.3738	1.83964	0.246394	0.00422033	5.21342	TRUE
Q9UGP8	SEC63_HUMAN	-2.58073	-5.42868	-3.11782	-3.24559	-2.47977	-2.55066	-2.83581	-5.22607	-3.72257	-2.90509	-3.41697	-3.21696	-1.79379	-1.90427	-1.56861	-1.13677	-4.40806	-3.42801	-1.75813	-0.830283	-1.45452	-1.44173	0.00435758	4.50562	TRUE
P17655	CAN2_HUMAN	-9.06472	-4.98281	-4.80225	-4.23377	-4.73165	-4.79394	-6.31664	-5.54667	-6.21938	-3.84818	-3.73982	-4.59746	-0.0262805	-1.13418	-4.72832	-5.81517	-0.664554	-4.05589	-0.712415	-4.59048	-0.718227	-4.6514	0.00440819	2.23821	TRUE
O00203	AP3B1_HUMAN	-4.93403	-3.97019	-3.79996	-4.33113	-2.30279	-3.33784	-6.73458	-4.91329	-3.7518	-3.27136	-3.98092	-4.41204	-2.32556	-3.03898	-4.69577	-3.39089	-2.32381	-2.26659	-1.09748	-2.52238	-3.52832	-1.76058	0.0044813	1.53384	FALSE
O00232	PSD12_HUMAN	1.75475	2.13504	0.912754	1.84291	3.64664	2.07447	2.33032	2.29854	1.85213	1.54739	1.60985	1.54648	2.52626	2.65383	3.09466	2.73809	2.50807	2.86429	2.27021	3.30616	2.37199	2.60124	0.00449567	2526.29	TRUE
Q16836	HCDH_HUMAN	2.99075	2.92824	3.08469	3.29743	4.5199	3.27353	3.51739	3.35209	2.82746	2.73705	3.09997	3.03709	2.01783	1.7238	2.30885	3.34249	2.12836	2.90792	1.85575	3.05689	1.79568	3.40192	0.00451785	1.25194	FALSE
P43686	PRS6B_HUMAN	1.2094	1.66686	0.127373	1.53252	2.26716	1.3425	0.885767	1.50579	1.10773	0.745345	0.83084	0.647629	0.550008	-0.363391	0.0630052	0.00433949	0.571935	1.27371	0.715198	1.0286	-0.127307	0.405198	0.00453015	0.806498	FALSE
P46379	BAG6_HUMAN	0.129297	0.698205	0.886615	0.740332	2.24003	0.754591	1.29491	1.03079	1.0886	0.747661	0.792707	0.899194	1.67705	1.73183	1.24347	1.77283	1.51737	1.95937	0.663971	1.27286	1.79025	2.30534	0.00453259	0.939298	FALSE
P04075	ALDOA_HUMAN	8.18274	7.48566	8.05684	7.58894	7.47909	7.11949	8.14413	7.56813	8.09454	8.13095	7.85306	8.2218	5.17185	8.82022	7.62979	8.67742	4.97033	6.26453	4.60362	4.02397	5.37269	6.74615	0.00455726	2.00144	TRUE
Q9UKU7	ACAD8_HUMAN	0.151039	0.116861	0.749521	0.0175061	0.00915547	0.212685	-0.247451	-0.0284775	0.636305	0.356404	0.254982	0.169096	-0.433487	0.0713967	-0.0736208	0.309948	0.0686497	-1.32055	-1.31086	-0.835011	-0.347288	-0.128917	0.00456558	0.0685653	FALSE
Q9GZS0	DNAI2_HUMAN	1.17799	1.15396	1.05731	1.11111	2.54184	0.930778	1.70879	1.23024	1.29467	1.0159	1.02497	1.24127	0.362114	1.31136	1.2542	1.06439	1.22413	0.209295	-0.293079	-0.0280892	0.433567	0.442782	0.00456588	13.0316	TRUE
P63261	ACTG_HUMAN	4.40519	4.59864	5.54072	4.92798	4.70345	4.57742	4.53465	4.10827	4.82999	4.9696	5.90821	5.60401	6.30888	5.03549	4.48506	5.4249	8.78521	7.84653	5.525	5.85172	6.35686	6.27328	0.00464521	1.4416	FALSE
P14923	PLAK_HUMAN	-2.04598	-1.97221	-1.26476	-2.93558	-3.11125	-2.65276	-4.07442	-4.65527	-2.83888	-3.01814	-3.42614	-2.71354	-1.71226	-0.979979	-1.12029	-2.9288	-0.148066	-3.27485	-1.23838	-0.814163	-2.15757	-1.78628	0.00469003	1.26493	FALSE
O43678	NDUA2_HUMAN	-1.08177	-2.59327	-0.251775	-1.30113	-3.43322	-1.28647	-2.95386	-1.15912	-0.466732	-0.815112	-0.771262	-0.796454	-2.09739	-2.73145	-3.49157	-1.36764	-2.02655	-3.40979	-2.5947	-3.67137	-2.29947	-2.66911	0.00471504	0.662837	FALSE
Q92598	HS105_HUMAN	-0.593052	-0.91623	-1.08741	-1.26748	-1.019	-1.10281	-1.72794	-1.11979	-0.88167	-0.341962	-0.980302	-0.868585	-0.953042	-1.67475	-1.86996	-1.39166	-0.52044	-2.16536	-2.28171	-1.87026	-1.27032	-2.35669	0.00485826	0.46458	FALSE
P16870	CBPE_HUMAN	-1.97629	-1.22012	-1.27395	-2.23732	-1.07155	-1.77556	-2.33968	-2.38282	-1.97785	-1.83723	-1.56677	-1.72118	0.610842	-1.09921	-2.19611	-2.31911	-1.63085	3.31981	1.12588	-0.673387	1.01846	0.924416	0.00486039	2.06293	TRUE
Q99714	HCD2_HUMAN	2.36372	2.02396	2.36575	2.77677	4.22948	2.14132	2.7139	2.15979	2.58585	2.43498	2.30055	2.89304	1.08423	2.42293	2.52855	2.42741	1.5941	1.32154	0.664939	1.86386	1.71189	2.09166	0.00499323	3.0758	TRUE
Q9Y282	ERGI3_HUMAN	0.256113	0.126548	0.499396	0.446067	-3.29294	-0.559529	0.0575897	-0.106736	0.779876	0.600066	0.234102	1.29678	0.259881	1.43367	2.28357	1.84307	1.65977	0.927893	0.617946	0.190909	2.39195	2.83422	0.00504705	0.0174855	FALSE
Q9NZ01	TECR_HUMAN	-4.86575	-5.37967	-5.74621	-5.15898	-4.2058	-5.83034	-5.31765	-4.52703	-4.9553	-5.36758	-4.93467	-3.21634	-6.68929	-6.39676	-5.74008	-6.12904	-7.87018	-8.04776	-4.45965	-6.25368	-6.93283	-4.33409	0.00505765	2.04864	TRUE
Q9BZW7	TSG10_HUMAN	4.84242	3.83846	3.10164	4.2116	2.98148	4.52442	3.4353	4.06717	3.07086	4.36579	4.40448	4.83961	1.99183	4.73237	4.38127	2.28174	1.10642	1.76421	4.14779	0.62255	2.52686	1.73569	0.00525202	2.11572	TRUE
Q6UXV1	IZUM2_HUMAN	2.284	1.59392	1.73016	2.22587	2.83297	2.07145	3.29683	2.19164	2.33279	2.17142	1.89269	1.83572	0.889351	2.68415	2.28556	1.86894	1.1207	0.182526	1.50512	0.779486	0.589834	1.67593	0.00541993	1.13446	FALSE
Q96QH8	LYZL5_HUMAN	5.04513	4.2107	5.47489	3.88546	-0.926171	4.41528	2.36395	4.10167	4.89105	4.9268	5.05781	5.09063	3.1073	3.31274	1.6754	1.63707	0.221146	0.301926	0.530417	0.655771	4.02486	3.23773	0.00542032	2.50559	TRUE
P53597	SUCA_HUMAN	-0.767969	-0.661914	0.403748	-0.708816	-5.52452	-0.157714	-0.318083	-0.628905	-0.200231	-0.444811	0.059844	-0.171035	-3.18903	-2.78746	-1.86565	-1.002	-4.33721	-3.89874	-3.21401	-2.22993	-1.91225	-1.28932	0.00546434	2.16496	TRUE
Q07955	SRSF1_HUMAN	-4.84837	-4.56755	-5.37335	-4.80746	-3.88299	-4.21489	-4.36517	-3.90503	-4.12509	-3.49899	-4.71888	-2.65517	-0.604966	-5.13291	-3.53246	-2.27744	-3.71969	-4.35408	-0.508762	-2.68347	-2.02807	-2.46029	0.00548372	1.60177	FALSE
Q9UDW1	QCR9_HUMAN	-3.54351	-2.16422	-3.94313	-1.2916	-4.60297	-0.974561	-2.67543	-1.36001	-2.71272	-4.324	-2.10709	-3.04057	-4.07184	1.33547	0.752904	-0.920538	-3.11153	-0.375655	-0.338477	1.18733	-0.795667	-1.27565	0.00550433	1.5628	FALSE
P50502	F10A1_HUMAN	3.65962	3.15583	3.29656	3.11844	-1.23821	3.16663	4.04345	3.58746	3.60122	3.55617	3.69992	3.39333	1.57974	-0.180094	0.618584	2.08078	0.497691	2.51447	3.11597	1.44184	0.755206	2.04351	0.0057068	9.00693	TRUE
O95747	OXSR1_HUMAN	-2.12326	-6.54541	-3.36117	-2.97512	-1.52898	-2.99865	-2.91687	-3.07763	-3.37111	-3.25273	-5.98826	-2.57584	-1.78206	-2.38596	-2.1478	-2.07142	-0.342813	-1.31356	-1.69582	-2.19489	-2.99274	-1.41557	0.00575385	17.5121	TRUE
P60660	MYL6_HUMAN	-4.39196	-2.99189	-1.09155	-3.46723	-5.40356	-2.88219	-5.14196	-6.47226	-2.75504	-2.77526	-0.957891	-2.24418	0.683128	-1.44585	-2.93461	-2.59431	-2.11099	-1.19298	-1.17286	-2.57754	-1.00938	0.0953651	0.00584566	2.07422	TRUE
P08779	K1C16_HUMAN	-1.77155	0.951645	-0.941312	0.112845	-2.01527	0.478537	-1.77086	-0.975491	-2.45237	-1.41282	-2.2887	-1.32122	0.621596	1.18237	1.35353	-1.50556	2.14791	-1.33666	2.12324	1.05042	-0.18313	-0.635519	0.00586721	2.36652	TRUE
Q9Y6Q5	AP1M2_HUMAN	-3.27812	-4.24395	-3.54576	-3.66862	-4.403	-2.47024	-5.09682	-3.45731	-5.36967	-3.1587	-2.61857	-4.33703	0.107197	-2.90422	-2.82736	-3.89157	-3.01814	-1.83553	-1.99817	-2.35234	-3.05967	-3.18811	0.00608208	3.77572	TRUE
Q13162	PRDX4_HUMAN	1.81316	2.34744	1.46049	2.32415	1.20916	2.1655	2.11748	2.72288	1.81221	1.92003	1.60926	2.00544	2.26852	2.46482	2.6962	2.42503	3.24514	2.71124	2.07992	1.78272	2.46426	3.47062	0.00613053	61.1653	TRUE
P35908	K22E_HUMAN	4.02	5.6632	5.6121	5.14817	1.65832	4.5337	1.7	4.2313	2.79398	2.97915	3.29253	4.43162	4.95301	7.39897	6.92143	4.85449	6.9454	3.12223	6.03176	7.43877	5.09386	4.18462	0.00628019	0.92999	FALSE
P19784	CSK22_HUMAN	0.27757	-0.246455	-0.541851	-0.0808529	-0.332345	0.178239	0.984868	0.126816	-0.78635	-0.661805	-0.429898	-0.459694	-0.0528753	-1.3645	-0.584512	-1.12507	-1.08525	-0.125573	-0.974449	-0.977921	-1.15865	-0.445771	0.00628311	0.0669983	FALSE
Q5GAN3	RNS13_HUMAN	1.90768	2.12472	1.22929	1.30623	2.49261	1.98526	-0.470191	-0.966639	-1.14039	1.70319	1.60964	1.27713	0.447477	-0.750362	-0.322813	-2.04783	1.29204	0.483707	-3.30792	0.68173	-2.14177	-1.05738	0.00638335	1.4889	FALSE
O95182	NDUA7_HUMAN	-2.36443	-3.32046	-1.79255	-2.45403	-6.66991	-2.77211	-1.21359	-2.87291	-1.6756	-1.81344	-1.84868	-2.35412	-2.77733	-4.42241	-6.05415	-2.72321	-5.39797	-2.46781	-6.04871	-5.5355	-4.31697	-4.3766	0.00642479	1.02116	FALSE
P06727	APOA4_HUMAN	-6.86221	-6.21624	-4.30191	-5.57429	-7.19265	-7.02741	-6.58333	-5.86704	-5.45147	-6.54749	-5.69861	-5.242	-4.77034	-5.83563	-3.20837	-6.16842	-4.63138	-3.3815	-3.5728	-6.84033	-3.10516	-4.77725	0.00643485	1.33767	FALSE
Q13509	TBB3_HUMAN	-0.793734	-0.369076	0.588759	-0.0440882	1.72397	0.517656	0.325305	-0.00434476	-0.411331	-1.05096	0.317165	-0.446811	-0.593108	-1.35722	-2.99665	-2.02215	0.793576	-0.0956033	-1.27396	-2.18895	-0.899691	-0.93816	0.00649154	0.0101537	FALSE
P52758	UK114_HUMAN	-3.37849	-3.11954	-2.95096	-3.05879	-3.92429	-3.9202	-3.40672	-3.03109	-2.88524	-3.12926	-2.16268	-3.37744	-4.16978	-4.58776	-7.73024	-3.54252	-4.30831	-3.48527	-5.87497	-6.08053	-2.71918	-3.52103	0.00650464	1.10967	FALSE
Q75WM6	H1FNT_HUMAN	-0.598459	0.375417	-0.261978	-0.00116762	-4.68035	-1.41189	0.0360469	-0.00648917	1.85832	1.13498	-0.0962842	2.28998	2.17997	3.86276	2.28402	3.1087	-0.676525	1.16386	2.92975	2.86452	0.566186	1.35489	0.00651653	0.0860371	FALSE
Q7Z6W1	TMCO2_HUMAN	1.83455	2.31674	3.37746	3.43505	1.84575	3.46595	4.17693	3.87641	3.4478	1.30516	3.21722	3.04333	0.604693	1.49356	2.82155	3.17135	0.511446	2.90981	1.99822	1.51306	1.20948	1.21407	0.00653893	1.58833	FALSE
P35998	PRS7_HUMAN	1.7935	1.55584	1.7415	1.3442	1.73333	1.70599	2.18999	1.82286	1.98029	1.83204	1.85672	1.99982	0.775869	0.955463	1.71106	1.49988	0.888492	1.96034	0.724944	2.15936	0.764021	1.41991	0.00657189	1.18545	FALSE
Q9H0R4	HDHD2_HUMAN	-0.623675	-0.757176	-1.17765	-0.56759	0.547505	-0.946632	-0.647062	-0.65622	-1.18373	-0.835474	-0.965092	-4.19285	-2.63947	-1.59294	-1.47664	-1.75038	-2.50647	-1.91065	-2.86582	-2.08174	-2.31243	-2.06486	0.00709013	2.39862	TRUE
A4FU69	EFCB5_HUMAN	-1.4106	-1.12111	-2.63147	-1.09356	-1.32533	-0.854063	-2.18934	-0.911276	-1.84559	-1.88933	-2.47397	-1.90866	-1.43479	0.0511459	0.0489312	-1.16627	-0.699206	-1.59333	-1.26048	-1.09398	-0.326332	-1.16913	0.00711586	1.09758	FALSE
P11413	G6PD_HUMAN	-1.1142	-0.974383	-1.80608	-0.804728	-0.0116117	-1.8943	-1.62707	-0.782088	-2.02063	-1.04863	-1.28054	-1.26546	-1.06	-1.38446	-0.460617	-0.476561	1.54295	-0.582419	-0.204509	-0.015652	-0.536304	-0.432965	0.00714006	1.98979	FALSE
P20151	KLK2_HUMAN	-2.40796	-5.12944	0.0643452	-4.26094	-2.99013	-5.43521	-4.40196	-2.92301	-3.19078	-5.04432	-0.69325	-4.86996	-0.418592	-2.04503	-2.20132	-1.4807	1.80027	-5.28788	0.875646	-1.00907	0.619003	-1.27766	0.00718659	4.90203	TRUE
Q9Y6A9	SPCS1_HUMAN	0.0411231	-0.275961	-0.0222679	-0.501431	0.157756	-0.264835	0.465502	-0.470862	-0.342079	0.0280044	-0.160032	0.0608886	0.0123927	0.903682	2.19305	0.907148	0.243346	-0.0623702	0.81644	-0.504414	0.286208	1.70687	0.00750449	0.545587	FALSE
O75190	DNJB6_HUMAN	1.34078	1.72564	1.91398	1.57676	-1.72813	1.67561	2.79054	1.95058	2.11187	1.8877	1.75848	1.71675	-0.701921	0.225065	-0.126768	0.0984302	-0.647159	1.35936	0.803197	1.21609	1.34779	-0.379712	0.00761518	3.21768	TRUE
Q02790	FKBP4_HUMAN	0.163726	0.616109	1.44438	0.473305	0.320971	0.8542	-0.267135	0.489119	-0.188275	0.404417	1.07774	0.903462	1.83188	0.188806	0.33284	0.794415	1.12617	1.16433	1.7182	2.19412	1.48511	1.73823	0.00768849	0.665042	FALSE
Q13505	MTX1_HUMAN	-2.21039	-1.81409	-3.76597	-1.88975	0.121699	-1.73661	-1.77869	-1.72464	-1.71363	-2.15426	-2.45387	-2.38806	-2.37906	-5.07794	-1.97554	-2.33258	-2.92854	-2.92773	-5.80003	-2.76625	-3.75608	-2.99487	0.00771151	1.92396	FALSE
O43396	TXNL1_HUMAN	-0.927709	-0.533956	-0.525518	-0.944211	0.153306	-0.411266	0.0070102	0.287956	-0.232556	-0.701824	-0.312732	-0.994555	0.614766	-0.517461	-0.694544	0.713815	-0.033457	0.473151	0.330149	-0.13881	0.123901	0.738316	0.00772511	0.273234	FALSE
Q8TAT6	NPL4_HUMAN	-3.9642	-2.65135	-5.03838	-2.3138	-2.50918	-2.15096	-3.11221	-1.81694	-2.81259	-3.19686	-3.20267	-3.11466	-3.8797	-4.43635	-2.89459	-4.01172	-3.85592	-4.44177	-3.34209	-3.15418	-5.00581	-5.53043	0.00805741	1.53575	FALSE
Q13867	BLMH_HUMAN	-0.221936	0.293706	-0.467476	0.0147488	1.43233	-0.159114	0.491087	0.135217	-0.513592	-0.173921	-0.64907	-0.350102	-1.95463	0.453034	-0.250382	-1.47218	0.0339639	-2.15541	-0.646791	-0.169283	-1.91488	-2.7644	0.0080593	0.00545203	FALSE
P00505	AATM_HUMAN	2.69094	2.58541	3.10437	3.16397	1.02049	3.06818	3.1109	2.99548	3.0792	2.71251	2.88552	3.02358	1.55106	2.62592	2.83821	2.55848	1.36216	1.6618	1.99526	1.84113	0.795663	2.7248	0.0081815	6.11555	TRUE
P53396	ACLY_HUMAN	1.14226	1.60959	2.21885	1.67443	2.61045	1.80477	1.25644	2.04175	1.37037	0.690281	1.80214	1.26585	1.24571	1.81292	2.98442	2.27247	2.54126	2.26496	2.6069	2.83259	1.90793	2.2939	0.00825702	0.760311	FALSE
P13637	AT1A3_HUMAN	-1.34582	-1.91065	-1.16705	-2.04748	-5.73792	-1.64464	-1.44922	-1.63589	-1.0764	-1.31487	-1.23069	-1.55265	-3.45592	-1.15946	-2.71737	-3.2935	-4.26534	-4.08387	-4.97935	-5.15618	-1.63555	-3.8093	0.00825988	3.12526	TRUE
A6NCJ1	CS071_HUMAN	2.46269	2.05283	2.53208	2.17719	2.53903	1.79802	3.11097	2.11602	2.49148	2.45226	2.26132	2.54866	0.953227	2.78339	2.64558	2.97576	0.248661	1.9186	-0.240591	0.663451	0.775347	1.13756	0.00855056	2.29868	TRUE
O15084	ANR28_HUMAN	-1.88661	-1.76162	-2.64293	-1.65651	-0.349203	-2.19187	-1.64014	-1.7336	-1.96465	-1.70951	-2.18979	-2.12288	-2.44871	-6.16908	-2.30489	-2.38439	-2.43029	-2.09851	-3.13441	-2.92219	-2.89613	-2.53364	0.00857661	2.35528	TRUE
P46977	STT3A_HUMAN	-0.742754	-0.701518	-0.342585	-0.38331	0.150115	-0.119423	-0.600759	-0.650431	-0.59295	-0.498026	-0.360651	-0.191666	0.354537	1.07345	0.818139	0.074232	1.1987	-1.59405	1.07357	-0.404712	0.459229	0.230892	0.00869978	0.322216	FALSE
Q96DA0	ZG16B_HUMAN	-2.24143	1.58671	-0.851579	-1.71664	-1.61145	-0.117663	-1.8927	-2.60844	-2.11691	-2.29534	-1.94983	-2.39522	-0.498765	-0.528105	-1.3571	-2.51382	1.42019	2.93587	2.55119	0.040321	1.99188	-0.603361	0.0087943	4.51496	TRUE
P62942	FKB1A_HUMAN	-2.06095	-3.028	-1.28819	-2.99675	-4.09268	-2.26367	-1.31689	-2.84919	-1.35568	-1.66378	-0.751151	-1.68224	-2.96456	-8.63952	-4.13891	-2.36034	-2.69532	-4.72051	-2.1616	-3.09411	-4.20482	-4.13144	0.00883692	1.18434	FALSE
P00338	LDHA_HUMAN	4.87906	3.93733	4.68274	4.20473	4.80305	4.00811	4.69227	4.0302	4.89054	4.8988	4.55535	4.80368	2.85709	4.53489	4.43756	5.21149	3.4164	4.0439	2.85011	3.4237	3.94699	3.31267	0.00892366	84.214	TRUE
Q96PU5	NED4L_HUMAN	-2.71211	-2.34698	-2.21206	-1.82168	-2.19844	-2.58399	-1.81389	-2.3905	-2.91943	-2.51742	-0.802097	-2.16607	-0.271469	-2.34007	-2.29914	-1.89826	-0.0363494	-0.966097	-0.433793	-1.62675	-2.14459	-1.24565	0.00896608	1.78185	FALSE
Q05469	LIPS_HUMAN	-1.50999	-0.885857	-2.30255	-1.17351	-0.43649	-1.36734	-1.57399	-1.21202	-1.60237	-1.50417	-2.00841	-1.92385	-0.612158	-0.523833	-0.747021	-0.734344	-1.51321	-1.39217	-1.19584	-0.391875	-1.13911	-0.721908	0.00910122	1.31187	FALSE
Q9NZC3	GDE1_HUMAN	0.21069	0.463087	0.161853	0.21587	-4.0853	-0.793953	0.755294	0.901828	-0.00762991	0.00932941	-0.0783718	0.709021	-3.81578	-0.923894	-0.792496	-2.21718	-0.860904	-4.06203	-0.564238	-3.52918	-0.237947	-1.37924	0.00927516	0.0937259	FALSE
Q04727	TLE4_HUMAN	-5.7481	-5.24688	-2.84877	-2.0281	-6.89592	-2.55787	-4.41896	-3.28058	-4.43465	-4.23958	-3.10708	-2.48187	-4.91499	-4.21022	-8.71108	-5.80108	-5.50377	-5.84487	-5.75746	-7.18772	-4.76158	-4.37509	0.00932366	1.04457	FALSE
Q9H993	CF211_HUMAN	0.858623	1.14925	0.186889	0.947641	-0.471176	0.706584	0.603991	1.02372	-0.608884	0.489505	0.144141	0.590375	-0.214312	0.567145	-0.123686	0.499824	-0.527576	-0.0687604	-0.699302	-0.18061	-0.746549	-0.113295	0.00934994	0.159655	FALSE
P09960	LKHA4_HUMAN	-1.86976	-2.6391	-1.68325	-3.054	-6.111	-2.66363	-4.2082	-2.60263	-1.38828	-1.6883	-1.88156	-2.05097	-3.19273	-3.78184	-4.6663	-4.10928	-5.46697	-4.48943	-3.65043	-4.2111	-3.66507	-2.93202	0.00938787	1.27041	FALSE
P47914	RL29_HUMAN	-4.17121	-3.56179	-4.01675	-3.38945	-8.06622	-3.54457	-3.96946	-3.73241	-4.83431	-4.56898	-3.57294	-4.39679	-5.67761	-7.46884	-4.65087	-8.22552	-7.28523	-3.76682	-4.58201	-8.00707	-6.68594	-4.58777	0.00940108	0.854326	FALSE
Q8IWG1	WDR63_HUMAN	-0.914791	-0.289702	-2.21433	-0.4051	-0.162008	-0.494636	-1.05549	-0.402546	-2.9011	-3.29781	-1.63461	-1.57554	-1.92484	-3.31168	-3.13629	-3.33481	-0.469777	-1.8572	-2.85374	-2.43164	-2.83502	-2.70143	0.009427	0.298149	FALSE
P40227	TCPZ_HUMAN	1.27834	0.930252	0.669926	0.868333	1.64777	1.01566	1.25766	1.04254	1.32388	0.812696	1.20642	0.814171	0.607312	-0.878324	0.385997	-0.0468402	1.12591	1.53451	0.0546448	1.19772	-0.241612	0.428427	0.00955199	1.03661	FALSE
P22570	ADRO_HUMAN	-2.79048	-2.38422	-1.19859	-1.60817	-2.6346	-1.81434	-2.85451	-1.91646	-1.23008	-3.5725	-1.4798	-2.13312	-3.50011	-2.31193	-2.42854	-3.04615	-3.38144	-3.23127	-2.84484	-3.68904	-1.91484	-3.11176	0.00972212	1.68806	FALSE
P07814	SYEP_HUMAN	0.630405	0.0282328	0.34922	-0.237918	-1.50838	0.859194	-0.618048	-0.0820139	0.624792	0.593419	0.713024	0.351567	1.2771	0.311419	0.388878	1.18026	0.46402	0.930514	0.384824	1.41782	0.740998	1.68996	0.00999031	0.137329	FALSE
P46779	RL28_HUMAN	-3.4037	-4.30627	-4.00101	-4.40744	-7.76838	-4.6584	-6.4996	-4.40966	-3.3586	-3.57475	-3.14176	-3.22803	-2.87974	-3.20381	-3.39314	-2.66347	-3.85901	-4.30503	-1.8216	-2.51804	-2.97079	-2.31266	0.0100127	4.15909	TRUE
Q9UFN0	NPS3A_HUMAN	1.77839	1.4607	1.85263	0.488888	2.93774	1.96713	1.31973	1.72724	1.07415	1.43974	1.55126	1.38211	-0.183479	0.857638	1.21384	2.3427	0.410143	1.06613	-0.389357	1.10534	0.587397	0.662231	0.0103054	1.4214	FALSE
P07910	HNRPC_HUMAN	-4.70472	-3.98885	-4.30195	-4.12101	-2.20908	-3.87471	-2.19562	-5.08297	-5.19303	-4.84975	-5.84717	-4.67514	-0.243401	-1.57434	-7.4332	-4.34793	1.428	-3.46177	-0.426235	-0.658002	-1.54721	-1.60851	0.0105095	6.97321	TRUE
Q6X784	ZPBP2_HUMAN	5.32126	4.23206	3.58522	3.95179	4.99232	3.61125	4.64245	3.75146	3.74174	4.76637	3.67748	4.3512	3.23513	5.09986	3.8702	3.3426	2.67193	2.99805	2.33727	2.85511	4.01108	3.43248	0.0105657	6.03488	TRUE
P09488	GSTM1_HUMAN	-1.54861	-0.889684	-1.01456	-0.857569	-0.345631	-0.417224	-3.27325	-0.921415	-1.58937	-1.37777	-0.197579	-0.987983	1.92364	-0.432713	-1.00157	-0.299486	1.4798	-1.02145	1.85935	-0.315287	-0.901244	-0.42621	0.0106047	0.644259	FALSE
Q5D862	FILA2_HUMAN	-2.84974	-0.478524	-1.15924	-1.06503	-2.46402	-1.72971	-2.2281	-1.88856	-4.27496	-3.20356	-3.88362	-3.32539	-1.36332	1.06162	0.223218	-2.2902	0.506475	-2.41915	-0.421636	1.13973	-2.20049	-2.21404	0.0106866	6.68977	TRUE
P18124	RL7_HUMAN	-2.14436	-1.11021	-1.27175	-1.33571	-0.78659	-1.53437	-2.49051	-1.44163	-1.82273	-3.06791	-1.23275	-1.60682	-0.799647	-0.963093	-0.582593	-1.77806	-1.28349	-0.531281	1.05394	-0.0975979	-1.55931	-1.2675	0.0109222	2.09519	TRUE
Q8TD57	DYH3_HUMAN	1.89161	1.80252	1.85315	1.93663	2.05179	1.95868	1.22305	1.92557	1.89902	1.85817	1.63537	1.87839	0.654762	1.74939	2.02387	1.58384	1.39438	0.608251	1.4343	1.53775	1.88967	1.10108	0.0114327	5.92078	TRUE
Q6NVY1	HIBCH_HUMAN	-0.581117	-0.362947	-0.698138	-0.237058	0.744329	-0.276496	-0.679561	-0.25508	-0.635619	-0.656571	-0.543894	-0.69915	-1.47883	-0.845522	-0.278033	-1.41792	-0.754364	-1.76506	-0.706853	-0.561005	-0.656115	-0.78003	0.0116093	1.71869	FALSE
Q14974	IMB1_HUMAN	2.48962	2.95412	2.77699	2.66359	2.465	3.36155	2.70732	3.37007	2.8382	2.69691	2.86783	2.05103	3.97226	2.81799	3.74671	2.8979	3.62086	2.92355	2.73017	2.9528	3.3524	4.69836	0.0116234	2.26422	TRUE
P53041	PPP5_HUMAN	-2.12421	-4.5701	-3.27691	-2.33843	-0.993053	-2.02426	-2.25952	-2.42979	-3.27182	-2.01078	-2.19654	-2.36191	-2.61948	-7.41574	-4.24471	-3.39555	-2.83958	-3.56636	-3.72657	-4.23509	-3.40393	-2.86004	0.0117633	10.8319	TRUE
Q8TEX9	IPO4_HUMAN	1.65162	3.54682	1.20472	2.51323	1.3796	3.15688	0.782056	3.20408	1.22113	2.15999	1.11248	0.656808	3.38949	3.81587	2.53409	3.3292	2.52628	1.08026	4.23392	2.29307	3.34664	3.82614	0.0118524	4.74642	TRUE
P37198	NUP62_HUMAN	1.39622	1.51581	0.700256	1.68762	2.98114	1.78651	2.05337	1.82056	0.691076	0.999709	1.07738	1.32716	1.15621	0.401908	0.584516	0.970961	1.23371	1.28686	0.71753	1.18262	0.100929	0.960865	0.0119091	0.771376	FALSE
Q8TCT1	PHOP1_HUMAN	-2.46975	-2.35447	-2.03034	-2.54714	-5.2634	-2.42635	-4.13523	-2.50527	-2.37124	-2.04652	-2.24429	-2.3227	-5.37174	-3.24046	-2.98869	-2.50272	-3.52085	-7.93177	-4.55022	-4.91012	-3.63683	-3.69334	0.0119692	1.61561	FALSE
P46976	GLYG_HUMAN	-3.15443	-2.27392	-2.12964	-2.33889	-6.02854	-1.71103	-4.11121	-2.75433	-1.42406	-2.44202	-1.31	-1.2052	-1.08833	-2.74877	-1.2072	-2.31624	-0.135298	-1.81165	-0.953916	-0.559216	-0.694402	-0.475363	0.0119736	0.947273	FALSE
Q12931	TRAP1_HUMAN	-2.24294	-1.74212	-2.12594	-1.88572	-2.45225	-1.61682	-2.32142	-1.57265	-2.44863	-2.7249	-2.82612	-2.54489	-2.91995	-3.97301	-2.51374	-5.18247	-1.9228	-3.68433	-3.42819	-1.63427	-2.34953	-3.82795	0.0120481	1.01721	FALSE
O14957	QCR10_HUMAN	-3.37531	-2.13005	-2.68964	-1.59104	-0.128428	-1.24992	-1.91478	-1.3711	-2.35659	-2.45934	-2.20279	-2.2289	-1.71697	-0.137101	-0.753396	-1.26257	-1.70768	-1.59811	-1.13681	-0.134157	-1.08016	-1.59702	0.012229	0.928014	FALSE
P63104	1433Z_HUMAN	4.51304	3.55472	4.78725	3.51666	3.43035	3.68809	4.34081	3.63759	4.41251	4.64698	4.52118	4.43353	3.51541	3.41835	3.5496	4.53257	3.23013	3.76644	2.40208	3.2705	3.88855	3.49089	0.0122375	3.44483	TRUE
O75439	MPPB_HUMAN	-1.80257	-2.17141	-1.03543	-1.54365	-2.91533	-2.04355	-1.1033	-1.92804	-1.50726	-1.60464	-1.46015	-1.80557	-2.45041	-5.38658	-2.76379	-2.1072	-0.343396	-2.9255	-3.92505	-5.38431	-3.20065	-1.93732	0.0124365	7.51418	TRUE
P11279	LAMP1_HUMAN	-1.07857	-0.562256	-3.00821	-0.609873	-0.0715232	-0.803532	-1.6471	-0.839535	-2.44947	-1.83399	-0.933858	-1.85831	-0.160666	-0.303757	-0.352539	-1.21702	0.821152	-0.366676	-0.233678	-0.173581	-1.49431	-0.617538	0.0124811	0.757771	FALSE
Q14152	EIF3A_HUMAN	-6.76351	-5.17423	-6.30139	-4.47509	-3.67993	-5.33351	-5.88112	-4.5415	-6.37837	-4.52692	-7.29713	-4.70278	-3.43669	-3.80192	-5.20469	-3.94158	-6.10118	-2.68118	-3.22174	-4.75805	-5.15148	-2.69205	0.0126045	2.4047	TRUE
Q9Y3A5	SBDS_HUMAN	-1.80778	-2.05113	-1.9112	-2.47745	-5.5848	-1.72991	-4.79192	-2.43945	-1.28304	-1.30592	-1.91283	-1.71022	-0.499035	0.149813	-0.107897	-2.35781	-1.61141	-3.62647	-0.0701755	0.0811956	-0.326661	-0.47808	0.0128128	0.970016	FALSE
P31942	HNRH3_HUMAN	-3.36311	-4.07063	-2.60025	-2.48314	-0.362564	-2.72801	-3.77858	-2.41912	-4.16414	-5.21962	-3.88103	-4.73423	0.37187	-0.600463	-3.58812	-4.44292	-0.722372	-2.04383	-1.69783	-2.57447	-0.542662	-1.04402	0.0128162	2.5782	TRUE
Q8TAQ9	SUN3_HUMAN	-2.78839	-4.18308	-2.85471	-5.21263	-9.3177	-3.46328	-5.67548	-4.09651	-1.71014	-2.58602	-3.42146	-3.64778	-2.51808	-1.2522	-1.13669	-2.16328	-1.80897	-3.74739	-3.88137	-2.24715	-0.632355	-2.32499	0.0128639	2.11402	TRUE
Q8NC44	F134A_HUMAN	-6.41506	-8.28918	-5.88059	-2.57123	-3.62978	-2.36583	-6.37777	-7.82057	-5.97492	-6.00378	-5.14403	-2.5903	-1.88089	-2.88393	-2.14006	-4.57722	-1.38656	-6.60262	-3.17356	-2.81093	-4.04841	-1.46182	0.0131717	1.99522	FALSE
Q96QE4	LR37B_HUMAN	5.54019	5.14598	4.81653	4.5911	5.97775	4.98369	5.28789	4.96555	4.83689	5.22727	4.79769	4.63452	4.2004	5.69792	5.06764	4.47967	4.95774	4.29578	2.73826	3.21955	4.30688	4.17299	0.0132931	8.3266	TRUE
P22061	PIMT_HUMAN	2.59963	2.50371	2.60881	2.20551	1.52782	2.43555	2.22229	2.38616	2.19181	2.36207	2.44525	2.29322	1.76467	2.60293	2.15397	2.94747	1.49432	1.34688	0.619277	1.54947	1.02344	1.67636	0.0134271	0.767679	FALSE
P02743	SAMP_HUMAN	4.68559	4.54023	4.65961	4.27884	1.94816	4.68514	4.81772	4.51508	4.20061	4.6723	4.78407	4.68113	4.76736	4.1718	4.58933	5.4782	6.78233	6.65493	4.3332	6.12649	7.07496	4.69149	0.0134404	1.2171	FALSE
O75947	ATP5H_HUMAN	0.884478	1.84597	1.76651	1.91099	0.967888	0.949253	0.959301	2.03435	1.5973	0.867648	1.96648	1.50853	-1.10164	-1.56165	0.645808	1.64487	0.196634	2.14173	-1.38564	1.77813	-0.926172	1.18582	0.013454	0.502103	FALSE
Q9GZT8	GTPC1_HUMAN	0.472214	0.831322	0.316491	0.86177	1.4032	0.729672	0.991053	1.46441	0.839602	0.561937	0.363219	0.443477	-1.83831	-0.438553	0.999375	-0.0237108	-1.05909	-0.979499	0.878051	1.9644	-3.15088	-0.544211	0.0138367	9.8213	TRUE
Q96DZ1	ERLEC_HUMAN	-4.05851	-3.67637	-2.20321	-3.05511	-4.26448	-3.00527	-3.3561	-3.16844	-5.67716	-3.01557	-3.43994	-2.87429	-1.71802	-2.29882	-2.77829	-2.55014	-1.97869	-2.24835	-2.85492	-1.77918	-4.76816	-1.18964	0.0138588	2.45648	TRUE
Q6PGQ1	DRIC1_HUMAN	0.154463	-0.225774	0.0349582	-0.86799	-8.17608	-1.22741	-4.2459	-1.24502	-0.944555	0.0482098	-0.690099	-0.678997	-2.15836	-3.18606	-3.52901	-3.44609	-3.4294	-4.65185	-4.1327	-2.74268	-4.37209	-5.10653	0.0138751	0.494214	FALSE
Q12965	MYO1E_HUMAN	-1.9109	-1.66924	-1.8055	-1.74166	-1.91309	-2.02962	-1.69646	-1.69807	-3.5271	-2.53621	-3.27744	-3.54653	-1.49603	-1.98773	-1.99608	-2.39303	-0.70805	-1.61825	-0.537098	-2.10149	-0.698859	-1.02019	0.0139107	0.888423	FALSE
Q9NS69	TOM22_HUMAN	0.515213	0.589115	0.663694	0.705753	1.66856	0.768519	0.924518	0.546284	-0.199964	0.366592	0.276807	0.587116	-1.43855	-0.120404	0.114891	0.907971	-1.15753	0.253127	-0.0926768	0.814556	-2.71301	0.158469	0.0139135	0.69286	FALSE
P04083	ANXA1_HUMAN	-3.03594	-1.30321	-0.173657	-1.25838	-0.549686	-1.22643	-1.24197	-0.454948	-0.530728	-1.30706	-0.180306	-1.35555	1.66237	-2.64495	-1.00172	0.830717	3.0453	1.76769	1.36336	-1.23635	1.00638	-0.441318	0.0139722	19.5024	TRUE
Q8TC36	SUN5_HUMAN	2.41998	1.84304	2.13097	2.13045	0.322251	2.266	2.89933	2.21378	2.3476	2.31198	2.30928	2.38159	0.320473	2.7889	2.25391	1.51568	1.31141	0.328436	1.29959	0.865849	1.24266	1.45468	0.0141723	2.40382	TRUE
O15143	ARC1B_HUMAN	-4.51526	-5.83905	-3.89021	-3.53199	-2.86745	-3.89204	-6.91497	-4.67356	-5.20025	-4.73907	-3.43693	-3.73471	-2.41619	-4.15512	-4.92767	-4.45719	0.0257165	-2.77251	-1.44305	-3.02588	-3.32018	-3.0707	0.0146202	5.48328	TRUE
O60784	TOM1_HUMAN	-7.92442	-3.34816	-6.57358	-3.5855	-4.64584	-6.2713	-4.20588	-4.56741	-5.98131	-3.91137	-4.49554	-4.21599	-2.63328	-3.8265	-6.54125	-3.08432	-2.37263	-1.98539	-2.28177	-3.00739	-4.86204	-3.27903	0.0147093	1.56919	FALSE
Q8TC99	FNDC8_HUMAN	3.93505	3.56095	3.68202	3.42675	3.71747	3.42571	3.90933	3.45319	3.82047	3.80354	3.73996	3.83105	1.39487	4.26604	4.36818	4.46072	0.773218	0.762588	3.79914	2.31508	1.2339	1.40432	0.0147188	8.11854	TRUE
Q8NFW8	NEUA_HUMAN	-4.19794	-3.91014	-2.97903	-5.14115	-5.58745	-3.37382	-4.96558	-2.79821	-6.56297	-5.98593	-3.24624	-3.97899	-2.48174	-2.30208	-3.73987	-3.38783	-2.45152	-4.51707	-2.01679	-1.62332	-4.91824	-3.11462	0.0148014	15.2171	TRUE
P31946	1433B_HUMAN	-2.32161	-2.64101	-1.31503	-2.03194	-7.46013	-1.72311	-3.89473	-2.18067	-1.36198	-1.75293	-0.759068	-1.44635	-0.132216	-1.50398	-1.43832	-0.168545	-0.615521	-1.17888	-0.88971	-0.801414	-1.385	-0.377113	0.0148156	1.23317	FALSE
Q9Y4W6	AFG32_HUMAN	-1.41947	-1.42119	0.016925	-0.9504	-1.11405	-0.608329	-0.540259	-1.04212	-0.287733	-0.406475	-0.370387	-0.257872	-1.22964	-4.65826	-1.35536	-1.13702	-1.25635	-2.82364	-1.98056	-1.28529	-0.515646	-0.829458	0.0154295	0.547778	FALSE
Q96LM5	CD045_HUMAN	-2.16317	-2.65006	-2.70137	-1.66195	-2.66741	-3.59088	-0.836649	-1.68755	-1.1754	-2.17611	-3.09691	-1.1327	-1.76419	-3.0902	-3.72944	-2.82913	-4.00287	-2.50125	-3.40373	-3.06151	-2.36758	-3.29405	0.015491	0.903465	FALSE
Q96M91	CFA53_HUMAN	-0.908927	-1.40785	-0.774185	-0.693617	-0.674304	-0.858954	-0.574545	-1.23021	-0.859242	-0.999422	-0.918944	-1.0053	-1.69305	-1.32328	-0.796111	0.228017	-2.17389	-5.48629	-4.40884	-2.02144	-1.37075	-6.14699	0.015549	0.329055	FALSE
P62269	RS18_HUMAN	0.0793812	0.374092	-0.484117	0.234676	-0.0353787	0.176939	0.00030957	0.374236	0.32219	0.175062	0.291626	0.78097	0.789088	0.0840199	0.715298	0.304619	0.189459	2.14433	1.56983	2.54467	-0.24015	1.24703	0.0158013	0.240882	FALSE
Q5SQS8	CJ120_HUMAN	-2.07751	-1.9129	-1.42791	-1.16886	-1.02722	-1.90796	-2.49204	-1.41819	-4.32276	-2.07977	-2.31504	-2.0813	-1.92442	-3.83665	-2.82154	-3.33213	-2.97	-1.98087	-2.36978	-2.56295	-3.63566	-3.6378	0.0160043	2.04759	TRUE
P22492	H1T_HUMAN	-0.640241	0.560267	-0.401907	-0.227292	-1.20154	0.875908	0.804011	1.26875	0.918314	0.497172	0.529378	-0.864964	4.36502	0.413185	0.303528	0.895657	0.854037	3.23722	1.75562	2.85851	-0.421242	0.795673	0.0160526	0.251864	FALSE
P78371	TCPB_HUMAN	4.99603	4.71564	4.27548	4.88799	4.94109	4.61096	5.3961	5.03149	5.24033	4.87348	4.63714	5.03263	4.70163	3.7491	4.1849	4.93394	4.01568	5.17854	4.09359	4.96595	4.21207	4.46111	0.0160684	1.64105	FALSE
P61026	RAB10_HUMAN	0.262834	0.321362	-0.984535	-0.483845	1.37778	-0.206568	-0.116086	0.0363188	-0.661222	-0.251308	-0.616171	-0.486053	-0.929428	-1.11248	-1.0474	-0.353	-0.37928	-0.439178	-0.747936	-0.383957	-1.05458	-0.705814	0.0161118	0.0806695	FALSE
O15144	ARPC2_HUMAN	-2.85377	-0.531053	-3.93871	-0.717641	0.35103	-0.788048	-1.21357	-0.821703	-3.42666	-4.03776	1.69164	1.79781	-0.610044	3.99452	2.70516	2.93702	1.26391	-0.219745	-0.2279	-0.0833289	0.265377	-0.946511	0.0161335	12.5415	TRUE
Q7L266	ASGL1_HUMAN	5.80256	4.96553	5.94934	4.97862	4.45919	4.75323	5.72815	4.91363	5.84188	5.97726	5.85629	5.9173	4.34825	5.59833	4.94332	5.75222	4.77182	4.79804	3.94341	4.32625	5.00672	4.46402	0.0162596	1.90374	FALSE
Q96A08	H2B1A_HUMAN	4.72154	6.92776	4.78642	6.51926	9.16361	6.20578	6.84549	7.89803	6.21602	6.14545	6.31917	6.57637	7.59579	9.00208	6.74967	6.96649	6.90845	7.49945	8.67106	10.18	8.50853	6.54757	0.016465	1.03128	FALSE
Q8N6G2	TEX26_HUMAN	-4.53272	-3.70267	-1.82787	-1.6091	-0.907217	-2.17531	-2.42258	-2.66622	-1.82998	-4.60147	-2.44702	-2.36767	-5.52399	-4.63932	-2.37785	-4.55459	-2.48885	-4.10944	-4.48116	-2.52051	-3.3738	-4.33262	0.0166125	1.2881	FALSE
P02533	K1C14_HUMAN	-0.843214	1.69803	1.93052	1.34024	0.849037	1.06941	-0.96796	-0.112277	-0.462482	-0.241586	-1.3765	-0.579806	1.11981	2.40209	2.23074	-0.384248	3.26705	0.359336	2.27376	2.98242	0.909957	0.0468462	0.0174918	0.165515	FALSE
P62195	PRS8_HUMAN	1.5498	1.43904	1.48475	1.48811	1.74644	1.72876	2.16871	1.92229	1.39784	1.45851	1.6717	1.38995	0.99287	0.477462	0.479268	0.832856	-0.0723832	2.14541	1.33311	2.2696	0.727964	1.22315	0.0177373	1.26517	FALSE
Q15102	PA1B3_HUMAN	-2.96524	-1.09204	-3.24382	-0.77611	-1.21137	-0.836663	-2.86978	-1.01022	-2.54021	-2.8407	-2.50373	-2.34545	-1.7255	-1.66183	0.39224	-2.07051	0.511555	-2.12315	0.204223	0.157819	-0.970201	-1.68263	0.0177965	28.0245	TRUE
P13639	EF2_HUMAN	4.97159	4.64251	4.50847	4.32652	4.65015	4.24223	4.79079	4.89396	4.79309	5.06803	4.68744	4.55356	5.56494	4.75853	4.79532	5.43996	4.77937	4.56767	4.70987	5.08822	4.98552	5.89319	0.0178312	2.24794	TRUE
Q9Y6A4	CFA20_HUMAN	2.72492	2.17607	2.01429	2.85797	1.56642	2.36953	3.76116	2.72979	3.10022	2.49464	2.58655	2.38607	2.90037	4.8625	3.41435	3.72689	2.04457	2.96854	3.13258	3.74599	4.03761	2.3811	0.0182701	0.611947	FALSE
Q04695	K1C17_HUMAN	-4.77526	-3.3969	-5.295	-4.19692	-6.58519	-3.85254	-3.77049	-5.02186	-3.81859	-4.13849	-2.56241	-4.10284	-1.4134	-5.45143	-2.82449	-4.88834	-1.24152	-3.94242	-1.69949	-2.50678	-1.23197	-3.60461	0.018289	19.4694	TRUE
P30101	PDIA3_HUMAN	5.83421	5.33384	5.38543	5.38133	5.7845	5.49402	6.44562	5.71551	6.24721	6.05392	6.02483	6.03487	5.13067	4.01023	4.506	5.16483	5.25505	6.55951	4.77183	5.55459	5.08689	5.98649	0.0185057	5.00505	TRUE
P54920	SNAA_HUMAN	-2.13853	-2.58001	-1.21802	-0.937543	0.758016	-0.188605	-0.00287864	-0.439877	-0.813283	-0.242572	-0.238674	-0.328478	1.2504	0.937451	0.121571	0.388405	0.514701	0.617581	0.232854	-0.204615	-1.88821	1.0263	0.0185504	0.253546	FALSE
P62851	RS25_HUMAN	-2.55398	-1.10835	-1.47282	-2.17802	-1.9587	-1.6748	-3.78739	-2.86778	-2.89618	-2.97428	-1.82508	-1.99187	-0.103553	-2.19928	-1.93716	-2.67073	-1.35767	-1.91836	-0.234538	-1.26166	-1.323	-1.1341	0.0185855	4.08145	TRUE
Q15019	SEPT2_HUMAN	-2.03349	-3.47773	-3.98287	-1.7667	-2.35692	-3.77866	-3.74522	-4.16282	-4.56136	-4.51284	-4.39995	-4.43142	-1.80379	-3.58991	-3.78931	-3.27843	-1.69943	-2.13299	-1.84143	-2.13708	-3.07648	-2.68935	0.0185959	1.79243	FALSE
Q9Y490	TLN1_HUMAN	-4.31741	-3.36964	-6.2684	-7.66087	-7.6325	-4.58385	-4.69425	-6.57878	-5.26213	-6.41333	-4.86615	-4.31157	-7.01887	-5.01982	-4.58782	-4.39064	-3.50036	-3.09328	-1.91103	-2.46756	-3.87314	-3.69134	0.0187881	1.67599	FALSE
P47755	CAZA2_HUMAN	-6.11943	-4.30137	-5.03587	-4.47119	-3.13511	-4.20971	-6.39049	-4.63007	-5.29383	-5.04844	-5.89832	-5.62798	-6.01131	-5.16428	-3.05405	-3.87134	-1.15977	-1.66674	-2.21704	-2.84188	-6.12672	-3.17456	0.0188335	1.33976	FALSE
O95473	SNG4_HUMAN	-0.891566	-1.009	-1.42383	-1.67935	-0.394631	-1.27567	-0.654632	-0.731893	-0.23829	-0.471756	-1.31254	-0.977991	-0.211193	-1.39613	1.2354	0.44891	-0.555414	-0.573547	-0.501492	-0.861996	-0.5196	0.216815	0.0191898	0.485062	FALSE
Q96M34	CC030_HUMAN	-0.980135	0.0197253	-0.137179	1.0906	-3.99005	0.623738	-2.15696	0.0991153	-2.2189	-1.33623	-1.30918	-1.91166	-1.26501	-2.04951	-4.23801	-2.71942	-1.04845	-2.31118	-2.15579	-2.76538	-3.06993	-1.97588	0.0192346	0.773088	FALSE
Q8WXA2	PATE1_HUMAN	1.70935	1.84203	0.452745	1.08762	-0.127006	1.36484	0.0866955	-0.576141	-3.09848	0.062942	0.363158	1.04665	2.01039	1.78666	1.75211	-0.926332	1.9747	1.90497	1.77761	3.79881	1.447	1.51364	0.0194248	1.0709	FALSE
Q6UW68	TM205_HUMAN	0.874668	0.762757	0.608852	0.359882	2.49794	0.702636	-2.4164	0.370518	0.491211	0.845217	0.766835	0.54646	-0.451185	-1.3486	0.974068	-2.88211	0.426372	-2.09764	1.00081	0.0608997	-1.29027	-3.30444	0.0196836	1.31459	FALSE
Q0VFZ6	CC173_HUMAN	-1.57301	-2.4731	-2.96864	-1.64161	-1.16062	-1.34285	-1.94624	-2.0613	-1.27889	-1.87309	-1.74573	-2.26699	-3.08918	-4.22916	-3.31414	-2.35242	-3.39572	-3.52787	-2.16344	-1.64847	-0.377723	-4.26183	0.0200904	0.998606	FALSE
Q8NA54	IQUB_HUMAN	-1.51298	-1.51038	-1.33232	-1.14633	-3.12943	-1.22418	-2.59749	-1.17416	-1.87636	-2.05669	-1.64409	-1.67351	-2.39291	-2.30276	-2.51406	-2.2499	-1.56525	-2.0972	-2.61621	-2.70184	-2.20788	-2.11347	0.0203802	0.680664	FALSE
Q15907	RB11B_HUMAN	3.01285	2.94303	2.23909	2.281	1.08962	2.38197	3.20818	2.97748	2.84531	2.72937	2.29535	2.12971	2.53927	2.16344	3.2586	3.0396	3.32999	3.65085	2.92964	4.77365	3.59977	2.75026	0.0209659	5.41555	TRUE
Q9NSE4	SYIM_HUMAN	1.96691	1.90186	2.03946	2.06078	1.62566	2.06885	2.31352	2.20277	1.94043	1.82775	1.79017	1.89087	1.21628	1.78553	2.05287	2.29207	0.945248	0.940726	1.42101	2.1057	1.3208	1.82295	0.0216282	0.821509	FALSE
P51157	RAB28_HUMAN	2.21883	1.96459	1.47951	1.99189	0.857223	1.11122	1.14988	1.25211	1.51931	2.28429	1.43228	1.56014	2.77899	2.90473	2.33374	2.44917	2.2852	0.652849	2.29933	1.22895	2.96018	2.15549	0.0217674	0.826543	FALSE
A2RUT3	TMM89_HUMAN	-1.10247	-2.02165	-2.18579	-2.04308	-3.40234	-2.26104	-4.28604	-1.45553	-6.48121	-2.06876	-3.57458	-0.675757	-1.10347	1.47343	-1.37468	0.874868	-2.84948	-4.11423	-1.11026	-0.948721	1.58045	-0.694114	0.021807	3.81625	TRUE
Q15435	PP1R7_HUMAN	3.07774	3.13383	2.76336	3.06934	3.55749	3.10443	3.3746	3.26554	3.0578	3.04465	2.8936	2.79574	3.23367	2.30373	3.22649	3.48762	3.77763	3.49486	3.86638	4.60425	4.25666	3.51298	0.021819	2.25095	TRUE
P12821	ACE_HUMAN	4.05531	3.71499	3.41995	3.98265	3.74476	3.59239	4.16627	3.57311	3.99135	4.17772	3.85054	4.55895	2.41447	2.86786	3.92065	4.42526	3.0116	4.33754	2.219	3.00213	2.05283	3.9883	0.0218907	1.14768	FALSE
P41252	SYIC_HUMAN	-4.09478	-5.26205	-3.93122	-3.07356	-3.08671	-2.97497	-5.0319	-5.64259	-3.87901	-3.56723	-3.62747	-3.30781	-0.939524	-6.37838	-6.12561	-1.56054	-0.657292	-1.57968	-1.74108	-0.975391	-1.64007	-1.26404	0.022009	8.43804	TRUE
Q9UKF5	ADA29_HUMAN	0.147942	-0.903468	-0.0648776	-0.326419	-2.32156	-1.00935	0.0993818	-0.467689	0.577433	0.156555	-0.332588	-0.00468368	-2.48146	0.454116	-0.0868291	-0.432669	-1.97232	-3.25725	-1.3939	-1.36754	-1.97187	-1.19889	0.0223869	0.202775	FALSE
P62081	RS7_HUMAN	-2.5158	-0.607378	-2.97073	-0.294062	-0.575328	-0.853504	-2.36158	-0.567014	-4.81345	-3.31459	-2.20241	-2.53424	-0.549396	-1.09546	-1.2633	-1.12689	-0.608405	-0.548424	0.949741	1.48663	-2.77805	-0.326438	0.0225609	2.01088	TRUE
Q13557	KCC2D_HUMAN	-2.50576	-2.77116	-1.59128	-3.57119	-3.07863	-4.08354	-3.16373	-3.14273	-1.69914	-3.6731	-1.42927	-2.83475	-0.270991	-2.59406	-3.17098	-3.76552	-2.18136	-0.633444	0.837137	-2.66029	-0.669845	0.00517915	0.0227536	2.66679	TRUE
Q96EY1	DNJA3_HUMAN	-3.04032	-3.38964	-1.75962	-2.54855	-4.57149	-2.15039	-2.2317	-2.47904	-2.01207	-2.8901	-2.15112	-1.79147	-2.20782	-0.7147	-1.77419	-1.47282	-2.92902	-1.99478	-2.07831	-0.45804	-2.03489	-2.08907	0.0232101	1.57322	FALSE
Q9Y2V2	CHSP1_HUMAN	-3.84733	-3.50346	-5.01731	-3.00556	-3.1909	-2.73357	-4.00345	-2.42482	-5.06834	-8.26984	-6.22733	-5.64484	-1.73853	-3.20091	-2.91271	-3.43765	-5.92543	-3.68067	-1.7252	-0.972756	-2.04636	-1.76979	0.0232201	1.95352	FALSE
P14927	QCR7_HUMAN	0.467127	0.117517	1.9067	0.368359	2.18116	0.651123	1.96121	0.400195	1.40857	0.490341	1.58052	1.70324	1.16057	1.27477	1.56172	3.19072	1.11996	2.10776	0.819762	3.51482	2.98695	2.25808	0.0234623	2.97512	TRUE
Q13508	NAR3_HUMAN	0.91587	0.833986	0.225212	0.774192	1.75342	0.568636	0.878593	0.931458	0.898257	0.794049	0.328562	0.927733	-0.183948	0.890382	1.21795	0.179308	-0.136292	0.949053	-1.12501	0.620303	0.174103	-0.105711	0.0234628	0.728947	FALSE
Q9NNW7	TRXR2_HUMAN	-3.32802	-2.81865	-2.74568	-1.1179	-4.42644	-1.93183	-3.29895	-2.60567	-4.00778	-5.45516	-3.18542	-1.40978	-4.20781	-3.01693	-4.11355	-5.05436	-3.07396	-5.83286	-4.46679	-3.45952	-3.78707	-4.74837	0.0234851	1.54151	FALSE
Q9UNN5	FAF1_HUMAN	-0.236922	0.24444	-0.278348	0.274257	-1.10089	0.159118	-0.881675	0.571659	0.328818	-0.119192	-0.0711178	0.187336	-1.0061	-0.551094	0.577919	-1.09767	-2.70303	-1.51004	0.602906	-0.191083	-2.25876	-1.211	0.0236007	0.0300832	FALSE
P48723	HSP13_HUMAN	-2.63412	-3.3844	-1.62425	-1.99582	-2.8449	-1.1682	-3.30196	-2.17173	-2.52495	-1.33455	-0.834428	-1.4495	-0.492722	-1.09063	-2.12231	-2.66038	-0.871066	-0.38065	-0.953044	-2.26941	-1.17036	-0.119312	0.0236094	1.96084	FALSE
O14841	OPLA_HUMAN	-3.06324	-3.27861	-1.2573	-5.00084	-5.93247	-1.45206	-1.91155	-1.6902	-3.89626	-3.04728	-1.50785	-4.26748	-3.94688	-3.75938	-4.94787	-3.9702	-4.26459	-4.2475	-4.70257	-4.1595	-4.6707	-3.79072	0.0237806	1.10842	FALSE
O96005	CLPT1_HUMAN	-3.36298	-5.73881	-3.03766	-3.71788	-9.80314	-3.69757	-2.23793	-4.76439	-3.34029	-3.74019	-3.02095	-2.46558	-5.61144	-7.43375	-5.22029	-7.00718	-7.77047	-4.81833	-4.35471	-7.35487	-6.4734	-3.52912	0.024202	0.799205	FALSE
P67812	SC11A_HUMAN	2.45958	1.90291	1.51679	2.07708	3.11463	1.86115	2.25677	2.01607	1.92358	2.39079	1.71314	2.21765	1.55931	3.42663	3.88163	2.36295	1.84578	2.33149	2.89808	2.89017	2.89357	2.97439	0.0242273	1.30475	FALSE
B1ANS9	WDR64_HUMAN	-1.36994	-1.25475	-2.05336	-1.24216	-1.4129	-1.46421	-1.432	-1.0945	-3.67498	-2.40978	-2.24658	-1.65433	-3.77044	-1.83264	-1.24161	-2.92559	-4.38041	-2.56541	-0.824254	-3.5014	-3.58469	-2.93503	0.0245796	71.3931	TRUE
Q9NY65	TBA8_HUMAN	-1.2162	-1.59909	-0.621054	0.359592	-2.07599	-0.521336	-0.83819	0.243918	-1.84843	-2.28113	-0.896137	-0.633649	-0.389644	-1.0916	-0.118497	-0.20964	-0.759757	-0.478923	0.409166	-0.287598	0.496179	-0.233533	0.0255038	0.65771	FALSE
Q9NR45	SIAS_HUMAN	-2.02787	-1.81398	-0.891241	-1.54267	-1.1133	-1.13863	-2.19149	-1.40376	-1.75112	-1.71114	-0.943011	-1.49789	-1.92513	-2.44852	-1.96317	-1.89647	-2.55702	-1.34679	-1.19422	-1.622	-2.50442	-2.13041	0.026051	1.35015	FALSE
Q99460	PSMD1_HUMAN	2.35012	2.35487	1.7545	2.51121	2.95733	2.44887	2.83896	2.62505	2.32175	2.3484	2.15502	2.27984	2.47858	2.11711	2.22535	2.27426	2.07147	2.2741	2.21103	1.51689	1.68779	2.17412	0.0266333	33.443	TRUE
Q96HS1	PGAM5_HUMAN	-1.27357	-2.97009	-0.414825	-2.34631	-5.86061	-2.00181	-1.64241	-1.65209	-0.151641	-1.31541	-0.846629	-0.948473	-2.3838	-2.92223	-3.51858	-2.61635	-4.15408	-1.57302	-4.23653	-3.0184	-2.06409	-4.93631	0.0267601	3.43573	TRUE
P18754	RCC1_HUMAN	0.751633	0.609553	0.435611	0.315186	-0.499072	0.997685	0.982729	1.2137	0.984467	1.0928	0.669739	0.31599	0.472327	2.46903	1.35698	2.17011	-0.0259592	0.992391	1.29566	1.89622	1.30049	0.934826	0.0270016	0.706669	FALSE
P54578	UBP14_HUMAN	-0.00960017	0.50193	0.0812714	0.573341	1.50699	0.814292	0.64279	1.02472	0.211583	0.30725	-0.323813	-1.17783	1.03357	0.562888	1.04937	1.01699	0.91117	1.00401	1.594	1.82011	-0.0856367	0.835499	0.0274445	0.306208	FALSE
Q9BS86	ZPBP1_HUMAN	7.91501	6.44377	7.54163	6.24408	7.42433	6.34597	8.02961	6.60069	7.46886	7.64288	7.31237	7.57857	6.30386	8.31446	6.73655	6.67109	5.66369	5.77757	4.4955	5.65729	7.4443	6.41867	0.0274691	1.96991	FALSE
P49768	PSN1_HUMAN	-1.60573	-1.97842	-1.65548	-1.90707	-3.29566	-2.33768	-4.121	-2.21492	-1.72178	-1.62138	-1.91279	-1.63454	-3.43614	-1.88757	-1.6546	-2.07286	-4.15242	-5.40379	-2.45729	-5.19566	-3.57742	-2.65878	0.0280676	1.39881	FALSE
Q8IY82	DRC7_HUMAN	0.0314329	0.226597	-0.760409	-0.270934	-7.07279	0.842309	-2.05816	0.356555	-1.56268	-2.04126	-1.74742	-1.10559	-2.98672	-2.25708	-2.63617	-3.59995	-4.19532	-1.17743	-5.50236	-1.60753	-2.67201	-3.88041	0.0282819	0.401047	FALSE
P22234	PUR6_HUMAN	1.39664	2.01201	1.45148	1.48947	1.52178	1.77625	1.19006	1.84209	1.62031	1.61796	1.58733	1.60426	1.02157	0.639318	2.21133	1.80941	1.76141	0.789313	0.377335	0.324741	0.596521	1.56953	0.0291357	1.6405	FALSE
Q9Y6C9	MTCH2_HUMAN	5.0994	4.40605	5.08193	4.37443	5.47358	4.73877	5.71063	4.88487	5.31353	4.51515	5.02778	5.2739	3.50211	6.97152	5.03911	4.52326	3.36841	2.36444	3.50827	3.09283	4.7848	3.32868	0.0292114	1.93536	FALSE
Q9H3K2	GHITM_HUMAN	3.22905	2.17872	2.86514	2.49091	2.00346	2.7616	2.80954	2.88576	3.6411	3.23409	2.83486	2.93501	1.34064	3.00626	2.80328	3.21258	2.15049	-0.0307087	3.16427	0.60764	1.58893	2.14874	0.0293111	0.933414	FALSE
Q6UX06	OLFM4_HUMAN	-2.12527	3.62715	-1.26777	0.0515099	3.44444	0.166346	1.23149	-1.89248	2.3515	-0.0463203	-1.00521	0.739221	3.39754	4.23414	-0.706693	0.111517	5.61982	4.91566	2.76289	-1.17814	2.47964	4.55236	0.0293502	0.19036	FALSE
P49840	GSK3A_HUMAN	0.282719	0.041744	-0.566953	0.534599	-0.538098	0.576375	-0.66193	0.707919	0.206467	-0.283903	-0.830131	-0.109002	-0.582928	-0.101134	0.693183	-0.79598	-1.47684	-1.27891	-0.867567	-0.34086	-0.471816	-1.07221	0.0296072	0.0536345	FALSE
Q16778	H2B2E_HUMAN	-2.55083	-0.13924	-0.922056	-0.561986	-1.37384	-0.458915	-1.53491	0.253006	-0.543449	-1.01834	-0.675623	-0.673468	0.223477	0.537214	-0.710697	-1.48716	0.41129	-1.0306	1.10037	1.88602	0.459847	-1.00601	0.0312737	2.87574	TRUE
Q7RTN6	STRAA_HUMAN	-2.68269	-2.3343	-3.94082	-2.33498	-1.36203	-2.2612	-2.30558	-2.125	-2.82633	-3.82974	-2.71438	-2.58341	-2.88338	-4.57042	-3.99186	-3.23033	-1.86414	-2.66666	-3.78864	-3.25229	-4.31626	-3.04072	0.0313906	1.57032	FALSE
Q969H8	MYDGF_HUMAN	-0.99434	-1.34252	-1.29037	-1.99193	-5.23838	-1.23127	-0.53658	-0.832847	-0.834916	-0.9102	-1.05388	-0.838274	-2.3448	-2.54832	-2.90891	-2.92041	-4.2774	-1.89991	-3.17328	-1.14861	-1.71274	-2.19405	0.031737	0.485118	FALSE
Q8NFH5	NUP53_HUMAN	0.195351	0.691523	0.781303	1.47214	-3.14718	1.63517	0.399508	1.2261	-0.353222	-0.780856	0.492626	-0.583007	-0.496652	-1.38484	-1.0757	-0.623003	-2.41645	-0.00632379	-1.21734	-0.487665	-0.0596587	-1.15341	0.0321115	0.0993384	FALSE
Q15172	2A5A_HUMAN	-2.92273	-2.51292	-2.85831	-2.3191	-1.78468	-2.50355	-3.68945	-2.72523	-2.82194	-2.98787	-2.662	-2.7705	-6.49105	-3.38117	-1.10641	-4.11722	-4.0892	-4.20239	-4.07696	-3.79015	-2.16252	-3.55038	0.0323323	1.18251	FALSE
P11021	GRP78_HUMAN	6.10057	5.65748	6.05108	5.7258	5.51501	5.84822	6.49875	5.63835	6.11699	6.24281	6.31767	6.27987	5.07241	5.85528	5.60167	5.12507	5.08829	6.78057	5.13721	4.46843	5.43257	6.37762	0.033308	6.67649	TRUE
Q9Y6M0	TEST_HUMAN	-0.79738	-1.5891	-0.370448	-1.35002	-4.22158	-0.759856	-0.788887	-1.40749	-0.825504	-0.772822	-0.59708	-0.890036	-0.781109	1.3196	-0.611945	0.500993	0.278297	-0.372094	-2.00818	-0.818117	0.645333	-0.501738	0.0333374	0.455415	FALSE
Q99643	C560_HUMAN	-0.514295	-0.789497	-0.813902	-0.822643	-0.892391	-0.540062	-0.913062	-0.678949	-2.94739	-1.76822	-1.44302	-0.461499	-1.64843	-0.628072	-1.26333	-1.68575	-3.87255	-2.86262	-1.03492	-1.90034	-1.95672	-1.56772	0.0342679	1.00989	FALSE
Q00059	TFAM_HUMAN	0.653166	1.56191	0.191287	1.65304	2.52134	1.20938	1.06131	2.04434	0.851496	0.818142	0.15886	1.3141	-0.375478	0.553941	0.721064	1.62318	0.348381	0.225704	0.971836	1.52467	-0.565864	-0.629802	0.0346035	1.66851	FALSE
P60866	RS20_HUMAN	-2.82862	-4.26706	-2.87467	-2.7528	-7.30661	-3.47512	-3.44376	-3.67087	-3.90659	-3.62893	-3.0424	-5.80277	-2.1875	-5.54539	-3.6241	-2.03524	-3.4272	-1.08309	-1.70124	-2.05709	-2.62311	-2.16407	0.0352347	3.55248	TRUE
Q8IYQ7	THNS1_HUMAN	-2.34054	-1.30125	-0.963263	-1.09329	0.293182	-0.83594	-0.937424	-1.22471	-2.06378	-1.7307	-1.32891	-1.09142	-1.7502	-1.09887	-0.947733	-1.18576	-1.62776	-3.10032	-2.3598	-1.56134	-2.49329	-4.15723	0.0354362	0.521361	FALSE
Q9NVV0	TM38B_HUMAN	0.56352	0.389392	-0.124091	0.695185	0.707126	0.0264739	0.504802	0.556753	0.081881	0.489437	-0.11834	0.975883	1.41263	-0.135134	0.775774	-1.06695	-0.917949	-0.721298	1.0939	-1.74371	-0.791974	-1.56109	0.0356091	0.330576	FALSE
Q5JRX3	PREP_HUMAN	1.53326	1.17222	1.10443	1.82223	-1.4792	0.724911	0.646864	0.245251	0.365846	1.50978	0.601481	1.90728	-0.991557	-0.151391	0.108524	1.17288	-1.10194	0.633312	-0.589834	-0.203883	1.061	0.235327	0.0361246	4.85849	TRUE
Q9Y230	RUVB2_HUMAN	6.37734	5.91055	5.70493	5.61866	5.63639	5.52829	6.21124	5.89805	6.20445	6.2612	5.86662	6.0605	5.02431	4.90903	5.81818	5.91238	4.92326	6.0765	4.28159	6.63896	5.57799	5.34314	0.0362022	2.17267	TRUE
P08865	RSSA_HUMAN	-0.821976	-0.266687	-1.01993	-0.343497	-3.0906	-0.664092	-0.324953	-0.494667	-0.53442	-0.284032	-0.533239	-0.423375	-0.276099	-0.912861	-0.15766	0.0518952	-0.397233	0.807161	-0.209514	0.79319	-0.589077	0.119304	0.0364031	0.272993	FALSE
P48637	GSHB_HUMAN	-0.880178	-2.54217	-1.65378	-3.96546	-5.67611	-0.259048	-2.29269	-3.98307	-1.13314	-2.63198	-2.34525	-0.682551	-5.92625	-4.41316	-3.89846	-3.13316	-4.74459	-2.52695	-4.31615	-2.46539	-1.94264	-3.74347	0.0365705	1.23392	FALSE
P00846	ATP6_HUMAN	0.156374	-0.0479435	0.184844	-0.0249814	1.6427	0.420557	0.607717	0.57324	0.584186	0.209241	-0.029299	0.390238	-0.722238	0.372797	1.04769	0.233169	-0.534211	-0.840415	0.811065	-0.71144	-0.819076	-0.661869	0.0366648	0.199773	FALSE
P49902	5NTC_HUMAN	-1.30056	-0.846474	-3.26243	-1.40555	-2.13779	-0.444483	-2.81666	-1.57193	-1.81048	-1.5982	-1.57229	-1.29589	-0.415612	-1.50109	-1.66307	-1.45444	0.205795	-0.286611	0.303452	-2.26764	-1.61715	0.199803	0.0368538	3.23976	TRUE
O43298	ZBT43_HUMAN	-4.06538	-1.95537	-5.3442	-3.40567	-1.65373	-1.49473	-2.50104	-1.6322	-2.71635	-1.57442	-2.7916	-3.23022	-2.6608	-0.909804	0.513406	-1.41167	-1.15325	-2.03952	-0.518369	-2.6398	-2.27438	-2.93691	0.0371341	2.19921	TRUE
Q96DC9	OTUB2_HUMAN	2.27275	2.71839	1.09866	2.15763	1.90116	2.13081	0.956444	2.17413	0.956261	2.01995	1.20163	1.36428	1.32606	3.1158	3.09898	2.95064	2.46909	0.971117	2.13677	3.17561	2.87493	1.93977	0.0372862	4.34998	TRUE
P63172	DYLT1_HUMAN	0.15674	0.645451	0.0764278	0.733522	0.544775	0.431098	0.359646	0.731479	0.496633	0.026604	0.197436	0.323753	-0.49447	0.220934	0.601896	-0.598665	0.160386	-0.176878	0.19822	0.514259	0.575274	-0.511486	0.0373991	0.3207	FALSE
Q96SK2	TM209_HUMAN	-2.0465	-1.57495	-1.59176	-1.84818	-5.80679	-1.55962	-3.3725	-1.72506	-1.98074	-2.73372	-1.76437	-1.89084	-2.10394	-3.1238	-2.44071	-3.90847	-2.89407	-2.74202	-2.22095	-5.37149	-4.9205	-5.73518	0.0375722	1.32941	FALSE
O95861	BPNT1_HUMAN	0.666189	0.600025	-0.308252	0.294363	-3.84105	-0.0269998	0.81523	0.278674	0.199369	0.488058	-0.203019	0.276524	-1.43589	-0.699931	-0.358501	-0.61477	-0.873847	-0.965616	-1.68253	-0.504043	-0.955136	-1.87052	0.0377052	0.0279195	FALSE
Q8TBQ9	KISHA_HUMAN	-4.66658	-3.79915	-3.71685	-3.29771	-2.55074	-4.18314	-4.12658	-4.42457	-4.51573	-4.41747	-4.11822	-3.84268	-3.86053	-3.83973	-2.6989	-4.03896	-2.54016	-3.8806	-2.0649	-3.54848	-3.56644	-3.64589	0.0377425	1.81995	FALSE
Q8TAP6	CEP76_HUMAN	-0.997695	-0.351029	-3.42233	-1.37379	-1.0027	-1.11724	-1.18253	-0.0853187	-1.1001	-1.17282	-2.01075	-1.64769	-1.00912	-0.189213	0.675708	-0.318725	-0.199152	-2.15131	-0.458091	0.519323	0.490186	-1.74866	0.0378203	0.676934	FALSE
Q5VWZ2	LYPL1_HUMAN	-2.80197	-3.31832	-3.0584	-2.71971	-5.29036	-7.20398	-3.78027	-2.70564	-2.89499	-2.70735	-2.68666	-2.59553	-1.94565	-2.05498	-2.3098	-1.62939	-2.05972	-3.98169	-2.60784	-3.19086	-2.07665	-2.17375	0.0385136	2.44922	TRUE
Q9H3U7	SMOC2_HUMAN	-4.98825	-4.86984	-3.53766	-3.87849	-6.33653	-4.98197	-5.65127	-4.29335	-3.66302	-4.18949	-4.24339	-4.61398	-2.1394	-8.12988	-3.48881	-3.3192	-5.99171	0.785627	0.0217862	-2.17753	-2.95624	-0.525206	0.0392385	1.77242	FALSE
Q9Y376	CAB39_HUMAN	0.355218	0.143788	-0.437322	0.44138	1.85837	0.0839818	0.189168	0.542188	0.212091	0.200265	-0.463446	0.350077	-0.0447257	-0.524847	0.274048	-1.13619	0.719536	-0.128211	-0.285932	-0.720867	0.13035	-0.764122	0.0395334	0.190547	FALSE
Q8NEA5	CS018_HUMAN	-0.690185	-1.71245	-1.002	-1.26196	-4.02595	-1.44829	-2.02775	-1.29662	-0.108978	-0.636877	-1.01898	-1.04546	-2.189	-1.35403	-1.06734	-1.93566	-3.50061	-3.61245	-1.47005	-1.92229	-4.14626	-1.93048	0.0399655	1.05923	FALSE
P33121	ACSL1_HUMAN	5.12617	4.9134	5.2154	5.27865	6.41298	5.24915	5.59816	5.35662	5.14032	4.90491	5.19131	5.33806	3.92102	5.74416	5.71667	5.70033	4.32107	4.45638	4.25037	4.67931	4.46341	4.78268	0.0399677	4.26417	TRUE
Q9NVA2	SEP11_HUMAN	-1.21452	-0.929591	-0.878841	-2.26373	-2.86325	-2.38912	-1.34885	-1.69339	-1.42694	-0.916709	-0.994973	-0.855593	-0.636387	-4.37479	-2.98077	-4.99668	-2.22626	-0.934731	-4.40005	-2.1149	0.120145	-6.49147	0.0405223	1.55929	FALSE
Q9NS25	SPNXB_HUMAN	2.28191	1.01317	2.65347	0.835903	4.07089	2.62747	2.6047	1.21552	0.114552	1.36989	3.37767	2.83182	0.691897	0.159973	-1.79797	-0.151388	0.797264	5.19727	0.385952	0.95709	0.883939	-0.08139	0.0405779	1.89429	FALSE
Q8IXS2	CCD65_HUMAN	-1.93755	-2.63334	-6.77423	-2.04369	-5.19527	-1.85686	-2.06171	-2.54175	-1.54362	-1.8206	-1.79384	-1.73328	-4.81305	-4.69347	-4.14988	-3.85603	-4.09086	-2.26996	-3.98459	-4.42215	-3.33744	-3.23309	0.0406278	1.67337	FALSE
P61020	RAB5B_HUMAN	-2.43652	-1.9564	-2.88191	-2.18384	-0.760616	-2.24447	-3.15151	-2.84435	-2.93074	-2.36589	-2.68512	-2.52058	-2.83833	-3.95222	-2.95193	-2.61508	-4.12251	-2.21157	-3.31073	-1.98525	-2.82339	-3.46762	0.0413428	0.698257	FALSE
P62805	H4_HUMAN	3.74286	6.81474	5.38964	5.69841	4.69834	5.70191	4.9416	7.64874	5.78834	5.16247	5.2688	6.013	6.84931	6.34876	7.10282	5.30809	4.78013	7.38643	8.38309	8.36223	6.39807	5.23533	0.0418237	3.10651	TRUE
Q6ZQQ2	S31D1_HUMAN	-0.190626	-0.867416	0.45715	-1.59034	-1.35649	-1.08374	0.394157	-1.22239	0.18267	-1.03573	-0.0940711	-0.205735	-0.805296	0.215857	-2.11283	-0.248335	-2.18929	-1.67025	-2.72043	-3.05963	-0.20345	-1.30427	0.0425155	0.211712	FALSE
Q5TGZ0	MIC10_HUMAN	0.435386	-3.88065	0.355216	-6.26816	-5.43768	-5.1851	-1.32945	-5.32074	1.11855	0.61385	0.494842	0.983531	1.45377	2.9356	0.736644	2.40214	-0.622792	1.36676	-3.64868	-3.42953	2.34818	2.13856	0.0437916	4.63737	TRUE
Q8NA82	MARHA_HUMAN	1.63898	2.12131	-0.616037	1.64265	-1.61508	1.38415	-2.73014	0.427006	-1.22446	0.299036	-0.805266	1.52875	-2.12201	-0.629234	-0.935782	1.40894	-1.6546	-3.879	-0.39308	-0.447824	-2.7948	-0.814694	0.0438045	0.519363	FALSE
Q7Z794	K2C1B_HUMAN	-3.61231	-2.34605	-1.39285	-1.8778	-4.3891	-2.70374	-5.47235	-5.72131	-4.34358	-4.58096	-6.22216	-6.7259	-3.04199	-2.21689	-2.18151	-3.4834	-0.832388	-4.52133	-2.27434	-2.48275	-2.38092	-4.08951	0.0441931	2.06989	TRUE
Q16651	PRSS8_HUMAN	-2.6711	-2.32523	-1.38619	-2.47668	-4.79003	-1.90905	-0.598399	-1.16582	-1.23034	-2.76157	-1.75445	-2.48348	-1.00829	-1.34486	-0.580517	-0.647096	-2.23608	0.0953393	-2.80098	-1.69085	-1.35754	-0.663341	0.0445589	1.07167	FALSE
P49368	TCPG_HUMAN	4.49642	4.10885	3.82685	4.3687	5.52396	3.95616	5.06707	4.42343	4.6605	4.45084	4.15025	4.55242	4.50662	3.36245	4.07076	4.41235	3.37745	4.90331	3.5771	4.01251	3.49563	4.34012	0.0447151	3.20978	TRUE
Q1ZYL8	IZUM4_HUMAN	5.93888	4.98733	4.07426	4.77387	5.60219	4.23435	5.4982	4.79523	4.44179	5.35279	4.30818	4.87525	5.50791	7.04294	5.88744	5.61172	5.56444	4.99054	4.2868	4.70911	6.35539	5.42354	0.0448045	1.02828	FALSE
O94788	AL1A2_HUMAN	-0.850509	-1.5507	-1.0381	-1.38522	-4.99442	-1.57436	-2.27495	-1.68761	-0.439139	-0.665846	-1.1161	-0.998803	-1.20298	-3.97966	-2.29822	-2.70163	-5.27452	-3.80737	-4.88961	-3.0159	0.494213	-2.18033	0.0448457	1.16724	FALSE
P35237	SPB6_HUMAN	3.02796	3.84657	1.42513	3.61862	3.87344	2.56839	2.97284	3.50564	2.38826	2.80489	1.82238	2.63044	1.89937	2.17884	2.6481	2.46357	2.91529	2.62916	1.80021	2.76636	1.57351	1.89249	0.0449263	9.43889	TRUE
Q15369	ELOC_HUMAN	-0.229173	-0.835865	-0.305555	-0.846552	-3.34056	-1.28992	0.290246	-0.553615	-0.444087	-0.350899	-0.299714	-0.360519	-1.26929	-1.44948	-1.16341	-0.592905	-1.38093	-1.39786	-2.05293	-1.68385	-1.51296	-1.25936	0.0449382	1.58564	FALSE
P12235	ADT1_HUMAN	-0.155166	-0.043423	-0.434795	0.496397	0.419444	0.283984	0.317485	0.383985	-1.08416	-0.652494	-0.643212	-0.616544	-0.0135113	1.80419	1.37961	-0.688649	0.990316	-0.60863	0.934575	1.88128	0.856568	-0.757941	0.0453913	0.360773	FALSE
P15144	AMPN_HUMAN	0.828367	0.0378359	1.60937	-0.0646471	0.784441	0.033121	-0.384257	0.116387	0.330961	0.802813	1.70864	0.698636	1.70903	1.644	0.486056	1.29984	2.16517	2.61285	1.67045	-1.06601	1.3645	1.14053	0.0455274	0.57626	FALSE
Q96M93	ADAD1_HUMAN	-7.74614	-6.49961	-3.54721	-7.20252	-6.65793	-5.06872	-7.26431	-6.25672	-8.13138	-6.45354	-5.4433	-6.20863	-3.24729	-4.98877	-4.33947	-5.64497	-4.44645	-8.10992	-6.10772	-4.83181	-4.4014	-5.88499	0.045675	3.27036	TRUE
P25789	PSA4_HUMAN	3.44773	3.48283	3.00302	3.05669	3.12876	3.24198	3.14354	3.97205	3.74431	3.59149	3.03102	3.17575	2.69623	3.90438	3.50653	2.98084	2.98227	3.25235	2.23753	1.7783	2.87745	2.89747	0.0458781	2.91395	TRUE
P15104	GLNA_HUMAN	5.45227	3.42155	5.41169	3.23212	6.0075	3.50862	5.59088	3.26502	4.7999	5.36356	5.37995	5.32449	4.40951	5.02676	2.3138	5.78013	1.67063	3.88628	1.53801	1.22123	4.64073	4.46891	0.0459139	1.47646	FALSE
Q6ICG8	WBP2L_HUMAN	-0.604499	-0.380945	-0.122651	-0.17233	-0.0123537	-0.66397	-1.45015	-0.973019	-0.19473	-0.300973	-0.39911	0.429045	-0.180818	1.23481	1.56268	-0.118546	0.587705	-1.30869	-1.16046	0.88898	1.13891	0.142216	0.0467466	0.213978	FALSE
P61006	RAB8A_HUMAN	-3.31516	-1.11652	-4.90313	-1.12935	-2.07627	-1.53646	-2.947	-1.31121	-3.81091	-3.4653	-4.54738	-3.71992	-5.36128	-2.82849	-3.46699	-6.44342	-3.45493	-3.65195	-6.12442	-0.70442	-5.72388	-4.51999	0.0469694	1.42973	FALSE
O94813	SLIT2_HUMAN	-0.0805301	0.754246	-0.663912	0.186089	-0.0127243	-0.339842	-0.66815	-0.468224	-0.910923	-0.160283	-0.0527505	-0.63379	0.0979605	-0.54276	-0.557883	-1.03341	1.85537	1.88426	2.7469	-0.223438	-0.0769983	2.21091	0.0477204	0.14156	FALSE
Q8NHX4	SPTA3_HUMAN	-1.73671	-1.88138	-4.85174	-1.36555	0.337048	-1.34476	-1.27769	-0.626438	-1.20245	-1.86696	-1.54704	-0.507232	-3.49419	0.482998	0.108283	-2.05521	-6.6336	-4.34214	-0.810994	-4.55	-5.09669	-5.69998	0.0487245	1.15756	FALSE
P18621	RL17_HUMAN	-1.91016	-2.70024	-2.04643	-1.43122	-3.32916	-2.24484	-2.33602	-1.15648	-2.94458	-2.07044	-2.34929	-2.93909	-2.07607	-1.60262	-1.42158	-2.17263	-1.73657	-1.02144	0.1469	-0.810144	-3.87119	-0.43527	0.0489215	0.971781	FALSE
P11169	GTR3_HUMAN	-2.14618	0.229489	-5.10775	-5.44788	-6.90621	-5.73521	-1.84155	0.0175488	-4.846	-3.42025	-6.14569	-4.90715	-3.78385	-6.60838	-6.23506	-5.29958	-4.11657	-5.23328	-7.41222	-6.38899	-5.78708	-5.00085	0.04914	1.08789	FALSE
Q96KX2	CAZA3_HUMAN	3.69956	3.34684	2.57002	3.68606	3.97345	3.24044	3.89438	3.41924	3.32137	3.21729	2.92146	3.7383	2.02341	4.8668	3.79202	4.52837	1.97478	0.963238	2.06285	1.6247	2.56449	0.954855	0.0492465	2.24123	TRUE
Q9NRG9	AAAS_HUMAN	1.82209	2.15376	1.60645	2.25736	2.70246	2.19491	2.49388	2.29174	1.80012	1.83612	1.70577	1.93678	0.616028	2.46838	2.69692	2.63289	1.24802	0.824714	1.24245	0.74773	0.930626	1.85599	0.0492871	1.01764	FALSE
Q9BQP9	BPIA3_HUMAN	0.709957	2.31984	0.249218	1.94501	1.41561	1.95521	1.05039	2.50715	0.86058	0.699215	0.168748	1.53999	0.154755	0.773683	0.7516	0.281089	0.714556	0.854186	0.54352	0.311246	1.70538	0.924407	0.0495239	1.15366	FALSE
P00403	COX2_HUMAN	4.94437	4.75065	4.91189	4.99951	6.19952	4.42724	5.02353	4.93958	5.6453	5.12454	4.81893	5.4294	3.82035	5.50901	4.55425	5.10673	4.81562	3.67927	3.75691	4.93433	4.26242	5.43705	0.0496778	1.92897	FALSE
Q9Y3Q3	TMED3_HUMAN	-3.95361	-4.13009	-4.0042	-4.76273	-10.1197	-2.3965	-6.15033	-6.3092	-4.03271	-3.64223	-3.58357	-3.77548	-2.00591	-3.33403	-2.83133	-3.43638	-2.5612	-5.31881	-3.1964	-3.79217	-4.61659	-1.17277	0.0501473	6.96286	FALSE
P50990	TCPQ_HUMAN	4.58079	4.33363	3.94001	4.56851	5.0465	4.31647	5.15757	4.60676	4.85043	4.53585	4.29425	4.73766	4.68117	2.86146	4.52938	4.44515	3.75786	4.78884	3.91612	4.74836	3.66232	4.11128	0.0503186	9.91884	FALSE
P81605	DCD_HUMAN	-2.55147	-2.92112	0.201707	-3.37343	-1.69523	-3.90628	-5.45696	-4.54851	-2.12404	-3.42985	-2.36451	-1.99225	-1.30449	-0.696704	-1.00091	-3.31051	-1.33924	-1.68393	-2.32911	-2.90201	-0.135701	-2.37099	0.0506623	2.33076	FALSE
Q499Z3	SLNL1_HUMAN	0.960574	1.17039	0.276628	-0.067449	0.519714	0.574547	0.303937	0.770571	0.126285	0.616456	-0.0483037	-0.593043	0.385515	1.44426	1.4351	1.34247	1.21231	-0.208037	0.749384	1.06327	1.25348	0.0055268	0.0516861	0.9158	FALSE
Q96AQ6	PBIP1_HUMAN	-6.30747	-7.24945	-6.57287	-7.09637	-3.61562	-4.70677	-6.08854	-4.68491	-5.37177	-6.62757	-5.86157	-6.89034	-3.8936	-8.3367	-6.19027	-5.98461	-2.59871	-4.70803	-2.1241	-3.80372	-4.97847	-3.36631	0.0528374	3.17564	FALSE
P14625	ENPL_HUMAN	5.57661	5.28225	5.0875	5.11097	4.72007	5.31128	5.62665	5.52062	5.6451	5.55327	5.68489	5.61976	6.31265	4.72164	4.6117	5.64041	5.35274	6.95721	7.17958	6.69723	5.4397	7.13155	0.0528726	7.67418	FALSE
Q92597	NDRG1_HUMAN	-3.14648	-3.19509	-0.907875	-2.45113	-3.3659	-1.34346	-2.53047	-1.84845	-2.17648	-3.71774	-0.232608	-3.91367	0.726962	-0.495631	-2.77543	-1.2789	-2.33116	0.214004	-0.223687	-3.59823	-2.47781	-0.3979	0.053134	1.01355	FALSE
P22314	UBA1_HUMAN	1.46262	1.91642	1.35141	1.86812	2.35018	1.46471	1.7073	1.7858	1.42584	1.7313	1.7069	1.43382	1.4054	0.888989	1.10195	1.49504	1.88772	1.7984	1.87718	1.21026	0.651603	1.44123	0.053539	30.0663	FALSE
Q9BTE6	AASD1_HUMAN	4.07546	2.97452	2.93426	2.82841	3.94001	2.6638	4.21451	3.31289	3.51162	3.71246	3.02482	3.22428	3.66213	5.31839	3.01305	5.16918	3.30666	4.01498	2.47675	4.63973	5.33252	3.60132	0.0543381	1.24072	FALSE
P43490	NAMPT_HUMAN	-0.193652	-0.381078	-0.562083	-0.152228	1.23456	-0.49068	0.0473221	-0.132343	-0.016797	-0.0410308	0.0532612	-0.0967837	-0.235364	-1.05584	-0.453897	0.107729	-0.622117	-0.323921	-0.073486	-0.0250833	-1.05567	-0.655667	0.0554622	0.0337349	FALSE
O75071	EFC14_HUMAN	0.526729	0.420571	0.546999	0.542089	1.06259	0.460752	-0.419083	-0.102686	-0.0331478	0.509684	0.473707	0.162831	0.542192	0.461769	1.0885	0.239001	-0.0674739	-1.94457	-0.218426	-0.925051	-0.347839	-1.29391	0.0556675	1.00864	FALSE
P48506	GSH1_HUMAN	-4.51448	-3.64685	-2.81893	-3.34436	-4.98067	-3.15009	-5.43199	-4.07964	-2.88361	-3.21304	-3.43663	-3.82894	-1.99054	-2.84728	-3.42605	-3.27338	-2.17082	-4.38207	-1.64242	-4.88579	-2.26946	-2.76281	0.0557143	2.35234	FALSE
O75952	CABYR_HUMAN	7.04968	6.65995	7.18496	6.48873	5.71076	6.25606	7.05472	6.52539	6.99684	7.14356	6.95235	7.21253	5.37571	5.89855	6.65974	7.44434	5.18129	7.04149	5.74563	6.93329	6.13428	6.01873	0.0557785	4.13003	FALSE
P30154	2AAB_HUMAN	-2.67417	-1.947	-2.1754	-1.57036	-1.47954	-2.14719	-2.97136	-1.95663	-2.72576	-2.3772	-2.85921	-2.59686	-2.19326	-1.63497	-2.10037	-2.68628	-2.89883	-5.11047	-3.26076	-2.87166	-3.59558	-2.97649	0.0559404	1.38354	FALSE
P55209	NP1L1_HUMAN	-0.92117	0.0593891	-0.966323	-0.0778194	0.436452	-0.312286	-0.313849	-2.13003	-1.92319	-0.386536	-2.1215	-0.794122	0.123268	-0.0718515	-1.06326	-0.327924	-0.494826	-0.874049	0.430395	0.0270439	0.527174	0.235378	0.0560431	0.511129	FALSE
P40939	ECHA_HUMAN	6.21743	4.87461	6.38738	5.59216	6.55507	6.04591	6.6796	5.50176	6.4331	6.09515	6.36361	5.55887	4.91693	6.28056	5.99497	6.36187	4.74313	5.4244	4.94438	5.70132	5.35749	5.75222	0.0568397	2.23209	FALSE
Q13642	FHL1_HUMAN	1.6322	-0.284966	1.14265	-0.437572	-7.05728	-1.10551	2.0558	-0.406568	1.57181	1.31959	1.34349	1.95665	-1.81153	0.424141	-1.89568	0.313159	-2.86669	-1.07485	-3.39966	-5.01174	-1.26943	-0.655316	0.0586426	0.0754345	FALSE
Q9NR31	SAR1A_HUMAN	-0.53645	-1.09113	0.0644255	-0.67394	0.0912288	-0.308765	-0.23626	-1.05816	-0.350929	-0.46983	0.0475007	0.249482	-0.192324	0.0188257	0.0975401	0.723177	0.231222	-0.727815	-0.545876	-0.0270402	0.380659	0.190113	0.058685	0.416477	FALSE
P62266	RS23_HUMAN	-2.63707	-2.57869	-2.81192	-2.56745	-3.81129	-2.72879	-2.37875	-2.4412	-2.34098	-2.44687	-2.16787	-3.75126	-0.935978	-1.64416	-0.828197	-2.12874	-2.34084	-0.314502	0.0721261	0.345669	-6.59741	-0.992247	0.0596006	3.57766	FALSE
P07288	KLK3_HUMAN	-1.15988	-1.09481	0.98223	-1.16118	-1.37744	-1.35877	-1.41339	-1.26371	-0.288837	0.0951543	1.11614	-0.989305	2.54369	-0.193682	-1.36366	-0.282009	0.311552	2.38268	1.10409	-1.05546	0.0802659	-0.527434	0.0598417	1.06676	FALSE
P29692	EF1D_HUMAN	0.483965	0.765968	0.408755	0.576796	0.694101	1.11346	0.42172	0.789367	0.212281	0.0756968	0.832784	0.0650448	-0.0606481	-0.79408	-1.20662	0.416912	0.206365	0.83038	-0.0417383	1.23756	0.201829	0.0612407	0.0608667	2.78696	FALSE
O14744	ANM5_HUMAN	-0.975069	-1.33168	-3.30339	-1.86385	-0.253109	-2.03399	-1.1472	-1.14249	-1.38173	-0.908528	-1.86876	-1.60284	-0.663187	-0.646163	-0.278501	-0.609893	-1.51742	-1.05834	-1.60041	-1.06229	-1.67436	0.0102784	0.062278	3.59891	FALSE
Q08722	CD47_HUMAN	2.66253	2.32261	2.70013	2.28105	2.64187	2.06761	2.44193	2.3197	2.91256	2.75774	2.51617	2.54327	1.36173	2.92142	3.07413	2.49077	2.42691	1.13065	1.80745	1.48884	1.95863	2.43654	0.0626221	4.19101	FALSE
P23919	KTHY_HUMAN	-1.16544	-1.01562	-0.70558	-1.08494	-4.41213	-0.954173	-5.5402	-1.36237	-0.500207	-0.906868	-0.844339	-0.784368	-1.89185	-3.3385	-2.15724	-1.69937	-2.5485	-3.50665	-2.86427	-3.20869	-4.52681	-1.64945	0.0631774	5.10419	FALSE
Q16718	NDUA5_HUMAN	-2.86426	-4.38337	-0.879511	-4.26279	-6.54429	-3.77946	-4.06355	-4.61729	-1.09156	-2.24752	-1.72565	-1.34568	-1.03714	-0.571557	-1.01892	-2.44509	-0.652712	-4.34397	-3.98165	-2.68193	0.0242209	-1.00578	0.0632477	1.3969	FALSE
Q9UK85	DKKL1_HUMAN	-1.85937	-2.10378	-1.63617	-2.0948	-0.151886	-2.13701	-1.40049	-1.77631	-1.8925	-1.95712	-1.77308	-1.66916	-4.72093	-1.84729	-3.64161	-2.06345	-2.47477	-2.39493	-2.20933	-1.36134	-1.07674	-2.14577	0.0634537	0.81838	FALSE
P25788	PSA3_HUMAN	3.4126	3.16128	3.0052	2.73437	2.05647	3.11956	3.47614	3.54002	3.46231	3.44707	2.92601	3.01807	2.20537	3.65377	3.34711	3.32436	1.7247	2.98925	2.45528	1.68153	2.54254	2.58933	0.0641579	24.1611	FALSE
P12694	ODBA_HUMAN	-0.863184	-1.53723	-0.325605	-1.27066	-0.193408	-3.05536	0.0405434	-0.98295	-0.727202	-0.811313	-0.503766	-0.193938	0.336216	-0.983678	-2.28232	-1.69031	-1.80561	-1.18216	-3.60657	-2.05613	-1.53059	-1.52951	0.0644661	1.70619	FALSE
P61923	COPZ1_HUMAN	-2.59506	-1.88143	-2.81715	-2.08885	-1.21836	-2.67215	-5.7722	-2.55927	-3.21966	-4.52856	-2.66323	-3.0578	-6.71274	-5.32832	-2.93598	-3.73765	-2.6726	-3.66761	-4.09245	-3.50648	-3.37439	-3.31004	0.0645673	1.05007	FALSE
P05109	S10A8_HUMAN	-1.80803	1.10049	-1.22848	2.44193	3.33415	-0.876094	-1.76565	-1.36184	-0.44877	-0.807706	-0.906793	1.30316	1.76001	1.9447	1.07071	-2.06181	7.24639	3.01586	0.894266	-0.598925	4.7985	-0.337202	0.065001	0.0789626	FALSE
Q4LDG9	DNAL1_HUMAN	0.245065	0.400239	0.128521	0.60653	-2.74639	0.463615	0.400316	0.709865	0.333511	0.188167	0.0574302	0.565088	-0.608767	-0.658408	0.28896	-0.534298	0.104163	-0.864267	-0.913231	-1.01701	0.193418	-1.35381	0.0658742	0.182167	FALSE
Q8N7B9	EFCB3_HUMAN	-1.86929	-2.80414	-1.79507	-1.54065	-0.580984	-2.33417	-2.40815	-2.16848	-1.84507	-2.14181	-1.7758	-1.38284	-1.98043	-1.51429	-1.3165	-1.46748	-3.02875	-3.4233	-2.35373	-4.65998	-3.56732	-2.55823	0.0662513	1.20846	FALSE
P11233	RALA_HUMAN	0.928531	-0.24282	0.257456	0.209608	0.808897	-0.0124322	0.633546	-0.203888	0.577352	0.853482	0.313291	0.422449	0.470778	0.551955	0.578992	0.581747	0.860648	1.78698	0.75756	1.32877	1.03915	-0.254662	0.0663614	0.416983	FALSE
O43674	NDUB5_HUMAN	-2.95664	-1.65569	-3.66666	-1.93287	-3.52658	-1.79155	-2.95462	-1.56235	-3.31009	-4.20894	-4.53978	-3.19671	-3.21924	-1.42276	-1.13394	-2.43104	-1.63895	-3.47364	-1.31138	-0.0192829	-2.90728	-3.08478	0.0678042	4.54681	FALSE
P61626	LYSC_HUMAN	-1.5797	0.755518	-0.00946734	0.956591	-3.70422	-0.76044	-3.54861	-1.30981	-1.08468	-0.201343	-1.86165	1.58168	0.0749198	0.54851	0.961708	-1.7148	2.1961	0.173972	0.046912	1.45429	0.621728	-1.29999	0.0678362	1.02074	FALSE
Q12798	CETN1_HUMAN	-2.32676	-3.07228	-1.35271	-9.20132	-8.79355	-3.43618	-2.56418	-2.78121	-2.56217	-2.43107	-2.45932	-2.40754	-5.99751	-5.54681	-7.43205	-8.81854	-6.15196	-2.73942	-4.53926	-4.83214	-3.55719	-5.06953	0.0679862	1.40086	FALSE
Q9BZX4	ROP1B_HUMAN	3.92263	4.93377	0.242553	4.80584	4.15414	4.54867	4.73286	4.87115	1.89917	3.16867	3.31532	2.82669	2.61788	3.75981	2.2198	4.64961	2.01081	3.2358	2.86397	2.16691	-0.246174	1.49683	0.068621	2.41963	FALSE
Q99766	ATP5S_HUMAN	0.607604	0.307128	1.06764	1.22701	1.21955	1.09401	1.05498	1.42988	1.62763	0.357004	0.96177	0.89014	0.341142	1.05327	1.49195	1.44768	1.16453	-1.48022	-0.870073	0.171654	-0.0416694	0.637638	0.0694534	0.688037	FALSE
Q15185	TEBP_HUMAN	-0.599557	-2.45198	-0.280801	-3.19604	-0.976655	-2.32753	-0.408346	-2.96277	-0.0797844	-0.190213	0.322468	-0.227907	1.79053	0.636627	-2.18773	1.12574	-0.958356	0.267494	-0.687705	-2.46442	0.999705	1.70002	0.0695162	5.38897	FALSE
Q8IZS6	TC1D3_HUMAN	0.860206	0.479952	0.507146	0.714074	-1.55356	0.554924	1.26429	0.418789	0.950654	0.617671	0.552923	0.98503	-0.500319	0.444241	0.33695	-0.101276	-0.0357801	0.000813961	-0.43376	-0.0224446	0.927571	-0.193752	0.0701685	16.4355	FALSE
Q9UIF3	TEKT2_HUMAN	4.32576	3.98847	4.19107	3.93277	4.05312	3.99295	4.81845	4.1727	4.53095	4.26889	4.16157	4.35594	3.6315	4.8768	4.75911	4.68125	3.60938	3.1376	2.39308	2.50097	3.28658	4.24656	0.0708995	2.25474	FALSE
Q5XKP0	QIL1_HUMAN	-2.11691	-1.20524	-6.00443	-1.08717	0.123458	-1.40122	-1.26889	-1.12852	-1.69632	-2.05313	-2.44733	-2.17311	-3.40445	-2.08597	-2.82172	-1.34548	-4.58281	-2.1443	-6.04373	-1.67246	-3.60767	-2.85365	0.0712829	5.70549	FALSE
Q5T0J7	TEX35_HUMAN	-0.006938	-1.43432	-0.801631	0.0109077	-4.54755	-0.580936	-0.142376	-2.26864	-0.377652	-0.312169	-0.761118	-1.05335	-0.862837	2.14629	1.04409	-0.311366	-1.28856	-1.70351	0.181852	0.727089	1.28419	-1.04942	0.0719307	0.673138	FALSE
Q9Y3B3	TMED7_HUMAN	-0.273878	-0.738237	-0.1978	-0.465826	1.0452	-0.951642	0.0303493	-0.863351	0.0662657	0.0464227	-0.291913	0.0521509	0.367727	-0.510926	-0.0945053	0.381037	0.184271	1.81911	-0.162511	-0.0946104	-0.296537	2.00952	0.0725102	1.12379	FALSE
O95433	AHSA1_HUMAN	-1.35393	-0.809471	-2.45359	-1.49857	-0.867272	-1.05472	-1.55872	-1.45112	-1.69174	-1.26866	-1.30542	-1.64582	-0.228607	-1.40905	-2.04226	-1.33098	-1.41044	-0.787339	-0.680253	-0.597859	-0.899568	-0.893469	0.0729715	4.23304	FALSE
Q9ULA0	DNPEP_HUMAN	1.01139	0.78698	1.08472	1.18555	1.25707	1.15644	2.02006	1.17857	0.936428	1.03054	1.2064	1.09283	1.3423	1.47862	0.994491	1.7481	0.0773787	0.483922	0.184098	-0.617876	-1.03104	1.49144	0.0739395	5.63051	FALSE
P28907	CD38_HUMAN	-4.43678	-1.23425	-4.4555	-2.90521	-3.71074	-1.58711	-4.52132	-2.77009	-4.41954	-4.56719	-4.3814	-4.97552	-4.61733	-5.93365	-4.7996	-6.83041	-3.11472	-3.96152	-5.28168	-4.46059	-4.21754	-3.14159	0.0754741	1.82242	FALSE
Q9NQT6	FSCN3_HUMAN	2.28227	3.09081	1.55479	2.01448	2.34495	3.89649	1.86397	3.0888	1.63977	1.94353	2.24473	2.34403	1.46117	3.92143	3.26518	1.79103	-1.15656	-0.728214	3.19124	-0.242755	1.38378	0.383791	0.0756609	1.4259	FALSE
P52292	IMA1_HUMAN	2.51697	2.53494	2.74842	2.83805	3.87872	3.15141	3.31837	3.07709	3.18589	2.71797	2.84679	2.63181	3.21695	2.30874	3.21319	2.9361	2.75984	2.20733	1.92291	1.37796	2.22127	3.25351	0.0765537	1.52702	FALSE
P08237	PFKAM_HUMAN	1.41369	1.29995	2.13041	1.504	1.87768	1.91471	2.33586	1.92958	1.7545	1.19983	1.86473	1.59935	0.919011	1.40383	1.80382	1.96371	0.495239	1.48077	0.273404	2.69449	1.10823	0.799192	0.0766369	0.904786	FALSE
Q9H596	DUS21_HUMAN	-2.60216	-3.34521	-2.64177	-2.66138	-1.89586	-2.9715	-3.10918	-5.74372	-3.63624	-3.33802	-2.76978	-3.08849	-5.30094	-1.00125	-0.754585	-1.4266	-3.96735	-1.83009	-2.47407	-1.35357	-0.988193	-2.8062	0.0783959	7.03095	FALSE
Q5VTH9	WDR78_HUMAN	-2.19431	-1.6359	-2.18822	-1.86754	-1.0899	-2.14947	-2.06188	-1.61513	-2.11796	-2.21754	-2.61921	-2.08463	-2.35632	-0.808442	-0.841063	-1.43936	-1.6662	-2.5174	-2.07463	-1.45312	-0.538371	-1.91063	0.0787962	1.05939	FALSE
P55884	EIF3B_HUMAN	-0.221123	-3.14353	-3.40894	-1.26205	0.167572	-1.85561	-0.769476	-1.70369	-2.38709	-1.74066	-1.60536	-1.13532	-2.53574	-0.143999	-0.955169	-0.879437	-1.08199	-0.384355	-0.753818	-0.752301	-0.726112	-0.548259	0.0788614	1.30405	FALSE
O14829	PPE1_HUMAN	0.826329	0.923888	0.780099	1.07527	1.34132	0.785782	0.520119	1.18731	0.616396	0.694575	0.328428	0.725724	0.920136	1.49208	1.77538	2.41052	0.636636	0.961813	0.620274	1.44581	1.57904	0.189013	0.0800508	4.99831	FALSE
P11766	ADHX_HUMAN	-0.268139	-0.346855	0.0995775	-0.0304917	0.0931184	-0.379712	-0.864082	-0.0308507	0.238306	0.0932707	0.404503	0.171557	0.870383	-0.0485128	-0.0966574	0.438125	0.78983	-0.401835	0.182219	0.0390153	0.128667	0.310604	0.0812062	0.095933	FALSE
P69905	HBA_HUMAN	1.22835	-1.04981	-1.95911	-1.16051	-3.38479	1.35801	-3.1951	-2.76141	-3.0565	0.487871	-1.99597	-0.746806	-2.81941	-3.01045	-0.0160834	-4.22681	-2.93519	-1.5812	-1.86443	-2.84294	-2.69717	-2.97012	0.0816222	1.18933	FALSE
Q96EP5	DAZP1_HUMAN	-0.546858	-0.12859	-1.51746	-0.342742	1.02792	-0.097597	-0.286967	-0.131297	-1.06482	-0.407326	-0.439432	-0.527724	0.971037	-2.32529	-3.92721	-0.241892	-2.39442	-0.751976	-1.43882	0.406726	-0.94101	-1.44063	0.0818724	0.200775	FALSE
P06702	S10A9_HUMAN	-1.1396	1.68163	-0.163109	2.22615	4.90825	-0.42397	-0.962708	-0.935883	-0.124995	-0.191189	-1.21126	2.01541	2.27563	2.42803	0.912811	-0.691097	6.73102	3.86114	1.01979	-0.337298	5.26556	0.152858	0.0821317	0.992616	FALSE
A1A519	F170A_HUMAN	-0.256168	-0.996136	-0.941477	-1.48553	-4.23545	-0.69572	-0.575504	-1.29991	-1.05646	-1.11982	-0.564349	-0.892771	-1.35218	0.279305	-0.809248	0.888958	-1.17202	-0.566476	-1.17756	0.368557	0.402056	-1.25091	0.0830824	1.36585	FALSE
Q5JX71	F209A_HUMAN	-0.604992	-2.27746	1.55348	-2.0438	-9.90265	-1.5002	-1.12293	-1.93864	0.846193	-0.166641	0.454224	0.753105	-2.11596	-3.38075	-4.14812	-2.06967	-5.23423	-3.37792	-3.99744	-3.36021	-1.07452	-2.89364	0.0832211	0.73758	FALSE
Q96RN1	S26A8_HUMAN	-3.09397	-1.18302	-1.88288	-1.02369	-3.09216	-1.31031	-5.25394	-1.25381	-3.858	-4.39596	-3.28567	-5.27837	-5.24299	-2.18128	-3.4523	-4.73189	-3.08734	-3.83439	-5.29102	-7.9946	-3.01075	-2.983	0.0835352	0.79206	FALSE
Q6ZUB1	S31E1_HUMAN	-2.06302	-2.65346	-0.799302	-0.560552	-0.301294	-1.21673	-1.39984	-1.63046	-2.0053	-2.3464	-1.21156	-0.752128	-2.90376	-0.912927	-0.98815	-1.36805	-2.18716	-3.63367	-1.45934	-2.23798	-1.73143	-3.21541	0.0844114	0.452115	FALSE
P36873	PP1G_HUMAN	2.80337	2.08051	2.92017	1.95289	-2.56758	1.96482	2.82562	2.29532	3.21633	2.81908	2.82568	2.70799	0.645425	2.52765	1.98027	2.87743	0.907536	0.614355	-0.171401	-0.80852	1.05374	1.26665	0.0861147	4.42019	FALSE
P62826	RAN_HUMAN	3.13595	2.12549	1.8204	2.02734	-1.69655	2.05381	2.42408	1.71243	1.49984	2.65057	1.85677	2.08217	3.84171	2.0689	2.08024	2.43073	1.57895	2.24433	2.51152	3.45047	2.2864	3.33276	0.0866953	0.984606	FALSE
P51854	TKTL1_HUMAN	-0.306218	0.123325	0.0464886	0.106623	-0.531418	0.726006	-0.68158	0.17303	0.123801	0.092462	0.565682	-0.674392	2.59768	0.50659	0.337149	1.12066	0.96539	-0.866737	-0.371694	-0.586752	0.329533	2.13509	0.0868469	0.0123043	FALSE
Q6P1A2	MBOA5_HUMAN	-3.33913	-2.58587	-2.76625	-2.49802	-4.29288	-2.62425	-3.58986	-2.61011	-2.53166	-2.32804	-2.02961	-1.99492	-3.78423	-3.33763	-6.47826	-2.09926	-3.08694	-3.08468	-1.8749	-6.92049	-2.78367	-3.74148	0.0869085	1.78302	FALSE
Q9C0G6	DYH6_HUMAN	1.45838	1.4882	1.32782	1.81831	1.87919	1.80492	1.73471	1.83368	1.37255	1.03249	1.16018	1.51021	0.967801	1.36153	1.86428	1.0112	1.47622	0.903403	1.09962	1.82016	1.53153	0.730093	0.0876293	1.25692	FALSE
P25787	PSA2_HUMAN	2.94424	2.98032	2.03728	2.75887	4.00135	3.08938	3.32111	3.62475	3.08975	2.85955	2.78853	2.51815	1.90314	3.65939	2.76906	3.14071	2.39493	2.8049	2.0651	2.85471	2.21008	2.20213	0.0887447	1.54816	FALSE
Q9GZT6	CC90B_HUMAN	-3.431	-2.15062	-3.48799	-2.76479	-0.779887	-2.16141	-2.46442	-1.90072	-3.49625	-3.06512	-3.75953	-3.05174	-3.32656	-1.24796	-0.662509	-1.552	-1.65148	-1.58451	-1.28602	-0.46529	-4.80702	-2.22525	0.088807	7.53091	FALSE
Q6ZR08	DYH12_HUMAN	0.602233	1.18854	0.595639	1.32307	1.4634	1.07707	0.60817	1.37321	0.681842	0.430048	0.327072	0.549796	0.166874	-2.25309	1.57321	0.543333	0.978843	0.327745	-0.0516369	0.7244	0.560681	0.308675	0.088873	1.0693	FALSE
P14324	FPPS_HUMAN	-2.5873	-4.01517	-4.54219	-6.04157	-1.16469	-3.13951	-2.33805	-5.53637	-3.29454	-4.60779	-3.15318	-2.64411	-2.7898	-1.82383	-1.73554	-2.65067	-2.74194	-2.65262	-3.09795	-3.73908	-2.92494	-3.19026	0.0894905	2.93344	FALSE
O43581	SYT7_HUMAN	-3.38077	-3.05414	-4.29946	-4.89772	-1.72463	-4.127	-5.63208	-4.3798	-3.95608	-3.98353	-4.59684	-3.11085	-3.3938	-2.35932	-3.21395	-4.02469	-3.79282	-2.30984	-2.14494	-3.13339	-4.76235	-3.02738	0.0898164	1.32033	FALSE
Q9HB63	NET4_HUMAN	-3.30578	-3.13459	-4.67296	-4.44977	-3.85319	-4.24147	-4.65137	-4.26552	-5.23071	-2.84778	-4.34085	-4.0366	-3.71156	-3.17878	-2.47041	-4.41825	-4.3994	-2.64661	-0.769467	-4.67914	-3.4716	-3.92377	0.0900332	1.24132	FALSE
Q9BQA1	MEP50_HUMAN	-2.0705	-1.89157	-3.9472	-2.1127	-1.30448	-2.01972	-1.92443	-1.76633	-2.2054	-1.6814	-2.87279	-2.43897	-1.04722	-1.55029	-1.82804	-1.5367	-2.21441	-1.65736	-1.78278	-2.05103	-2.54352	-1.19211	0.0911776	0.856153	FALSE
O00154	BACH_HUMAN	0.300975	0.393913	0.186563	-0.043833	-2.28946	0.234818	0.294408	0.201987	-0.158708	0.126248	0.103274	-0.152752	0.175112	0.887154	1.01455	0.952832	-0.269033	0.599777	-0.333461	0.720782	0.507267	-0.0938998	0.0911817	0.10101	FALSE
Q9UHI8	ATS1_HUMAN	-0.184524	1.08165	0.373106	1.1001	0.111624	1.4164	-0.292062	1.18521	0.158579	-0.217112	0.445889	-0.325214	2.13367	-0.265977	0.482102	-0.186956	1.30561	1.51549	4.40282	0.130202	1.87034	0.637597	0.0922395	0.499779	FALSE
P12036	NFH_HUMAN	-2.24716	-2.06719	-2.24921	-1.83109	-1.83996	-3.76616	-3.41416	-2.92359	-2.17307	-3.07864	-1.38849	-3.97783	0.00134528	-2.25114	-4.20173	-2.82533	-1.9809	-1.48825	-0.536178	-1.7487	-0.643719	-2.3296	0.092464	8.62879	FALSE
O75935	DCTN3_HUMAN	0.13965	0.1634	0.803243	0.600522	-1.83928	0.162852	-0.545983	0.576185	0.705402	0.178482	-0.0199368	0.19918	0.334706	1.66975	0.43173	0.630135	-0.358671	0.00146581	0.777293	0.844738	0.491076	0.9912	0.0928424	0.153629	FALSE
Q8N4E7	FTMT_HUMAN	2.83341	0.474352	2.81024	0.629571	3.00899	0.595015	2.8715	0.681196	2.44342	2.22424	2.0967	2.21448	1.86929	3.62315	2.76214	3.55979	1.10197	3.34951	1.70451	2.51659	2.36563	3.38181	0.0934326	1.19005	FALSE
O00264	PGRC1_HUMAN	-3.70904	-6.09969	-3.27443	-3.20788	-2.53246	-2.28569	-2.6551	-2.07533	-2.54991	-4.66851	-3.14089	-2.74387	-2.30491	-2.87263	-4.80914	-3.17034	-1.7001	-1.71369	-0.888159	-2.05242	-3.39169	-0.490538	0.0935482	22.8476	FALSE
P15170	ERF3A_HUMAN	-0.0109737	-0.492464	-0.902007	-0.670644	-2.38574	-0.570512	-3.23522	-0.715562	-1.37306	-1.43286	-1.01733	-0.206837	0.422655	-1.3812	-1.47485	0.0965141	-0.336361	-2.9756	0.430482	1.22302	0.845606	0.72238	0.0938335	0.839965	FALSE
Q9UI14	PRAF1_HUMAN	-1.62045	-1.40584	-2.34507	-2.04053	-1.59968	-2.3788	-1.00317	-1.45718	-3.20501	-1.94408	-2.22827	-1.68758	-2.46893	-2.42509	-1.83638	-2.30008	-1.86746	-1.9626	-1.4064	-5.09692	-4.01323	-2.23649	0.0956966	1.36204	FALSE
O00519	FAAH1_HUMAN	1.69067	1.21998	1.42026	1.8463	2.60188	1.8859	2.41914	1.87365	2.55038	1.84445	1.83827	1.9111	1.39085	1.76011	2.20537	2.43998	0.784134	0.511035	1.70277	0.932005	0.965583	2.36713	0.095817	3.64801	FALSE
P61962	DCAF7_HUMAN	-0.665967	-0.539478	-0.236876	-0.06795	0.93141	-0.0638611	-0.912016	-0.313353	-0.59684	-0.986116	-0.201094	-0.0756935	-0.592472	-1.25409	-0.232198	-0.366243	-0.333727	-1.51838	-0.763689	-0.850741	-0.974815	0.0663735	0.096722	0.754105	FALSE
O15382	BCAT2_HUMAN	-3.16274	-3.71938	-3.09134	-3.47215	-5.66789	-4.31855	-2.2096	-3.22935	-3.72637	-3.7923	-3.83263	-5.95113	-4.36647	-3.93987	-8.10233	-4.41061	-5.28552	-3.87424	-4.42485	-4.28625	-4.37828	-3.99228	0.0967725	1.42826	FALSE
P02538	K2C6A_HUMAN	-1.54341	-1.03081	-1.20534	-1.24428	-3.37781	-0.183647	-4.68312	-1.55973	-4.26168	-1.2521	-2.50041	-6.38952	-0.65726	-0.869086	-0.128467	-2.67373	-0.366589	-3.61867	0.0634812	-0.488193	-1.40941	-2.26497	0.0970933	0.819184	FALSE
O14773	TPP1_HUMAN	-1.51974	-3.60519	-1.85218	-2.1706	-2.43499	-2.94449	-1.58337	-4.60664	-4.83725	-5.243	-2.0813	-1.69047	-1.14379	-2.68652	-4.27651	-3.35893	0.067797	0.33063	-1.79106	-2.38851	-1.81529	-1.4172	0.0976697	1.86504	FALSE
P00156	CYB_HUMAN	-3.5918	-2.04255	-2.11772	-1.09129	-2.29142	-1.03758	-2.95125	-0.942477	-2.98812	-3.35367	-2.64626	-2.40878	-4.6883	-3.17969	-1.43429	-3.60938	-1.08256	-4.54125	-1.38744	-3.04353	-4.49824	-3.90538	0.0978464	0.918195	FALSE
O14618	CCS_HUMAN	-1.87658	-3.43718	-1.64358	-6.41346	-4.10074	-1.89428	-1.62599	-2.52468	-1.44325	-1.35022	-1.38403	-1.80629	-1.73354	-1.28461	-1.3341	-1.57088	-1.19555	-1.83729	-2.44675	-1.3074	-1.58308	-1.77269	0.0987371	1.03649	FALSE
Q14410	GLPK2_HUMAN	4.45434	3.90475	4.76413	4.0543	3.02431	4.45361	4.89117	4.34018	5.1333	4.46295	4.80236	4.67824	3.55789	5.12822	4.64791	4.87378	3.49652	3.5378	2.92201	3.44169	3.69333	4.12334	0.0988084	3.77935	FALSE
P41250	SYG_HUMAN	2.45611	2.46121	1.62885	2.30272	2.59984	2.30166	2.52531	2.6216	2.38974	2.75415	2.30409	2.37241	2.47842	1.3598	2.11614	2.26677	1.3605	2.25544	1.62993	3.15851	1.88559	2.28902	0.0988474	0.794765	FALSE
Q8TAA3	PSA7L_HUMAN	2.24981	1.98783	1.65858	1.76049	2.74566	2.00554	2.74088	2.5098	2.27939	2.16052	1.70185	1.88131	0.922458	2.64176	2.46388	2.05718	2.0677	1.92029	0.681927	1.7141	1.96846	1.1471	0.0999163	1.11509	FALSE
Q9P003	CNIH4_HUMAN	-1.44957	-0.851713	-1.70731	-0.391684	0.0088853	-0.738214	-0.43281	-0.24819	-1.98017	-1.45945	-1.52906	-0.28918	-2.46271	-1.39217	-0.308312	-0.912468	-1.82826	-2.09858	0.204489	-2.52205	-3.91736	-0.976456	0.101087	13.4558	FALSE
A6NM11	L37A2_HUMAN	-4.59682	-3.69878	-0.00226278	-6.22754	-6.62226	-2.72551	-4.56199	-1.29134	-5.17427	-7.45174	-2.69924	-3.04222	-3.72672	-4.82565	-7.87818	-5.06005	-5.00925	-4.27552	-6.87546	-6.43881	-3.90813	-5.76962	0.102625	1.1454	FALSE
Q9BXF9	TEKT3_HUMAN	6.32082	5.70434	6.50964	5.74406	5.53441	5.62408	6.4146	5.78891	6.68547	6.4431	6.26412	6.46903	5.62045	7.10773	6.7205	6.68035	4.94729	5.02107	3.87134	3.95096	5.43351	5.97753	0.103563	78.3599	FALSE
O14949	QCR8_HUMAN	-0.100778	-0.937764	0.610787	0.612125	1.10847	0.949922	1.22363	-0.473338	-0.754526	-0.358698	0.648715	0.734743	-0.0896403	-0.4664	-0.353004	-0.359752	-2.30657	0.845696	-0.204138	1.10608	-3.02212	0.108498	0.104064	0.107509	FALSE
Q9BY14	TX101_HUMAN	2.02812	2.08026	0.9785	2.38625	3.83694	1.63688	2.57112	2.18268	2.01849	2.10417	1.4154	2.50762	1.3513	2.42373	2.06772	1.59391	1.62219	3.10821	-0.190977	1.6768	0.376172	1.47534	0.104518	3.98686	FALSE
P05496	AT5G1_HUMAN	-2.65813	-1.13791	-2.60766	-1.74216	-0.0502919	-2.0992	-1.10925	-1.47827	-3.41647	-6.3628	-4.0771	-3.47309	-1.72472	-0.541674	-1.4383	-1.3903	-0.518151	-0.66006	-2.35761	-0.504736	-1.6044	-3.97513	0.104599	63.7945	FALSE
Q9NRD1	FBX6_HUMAN	-2.5037	-2.79468	-2.74489	-2.65099	-6.87655	-3.327	-5.44907	-3.54173	-4.11929	-2.09414	-2.25382	-6.73581	-2.87647	-2.13808	-2.1416	-1.63528	-2.54501	-4.72996	-3.63164	-2.90357	-3.04793	-1.71006	0.105176	1.78618	FALSE
P28074	PSB5_HUMAN	3.95474	3.65577	3.33276	3.25566	2.69739	3.71267	4.29092	4.28277	4.08541	3.97193	3.4771	3.51486	2.6201	4.42412	3.86213	3.9097	2.99288	3.90196	2.35501	2.73061	2.60017	3.17794	0.105553	14.1361	FALSE
Q14914	PTGR1_HUMAN	-0.78317	-0.287298	-0.302903	-0.272289	2.8854	-0.618273	-0.652246	-0.422555	-1.04348	-0.536222	-0.390266	-0.305559	1.1428	-0.220874	-0.573229	0.336906	1.03869	0.421671	2.09037	0.801444	0.155514	-0.657457	0.105875	0.122556	FALSE
Q9BT78	CSN4_HUMAN	1.71628	2.11524	2.31097	3.29637	1.26055	1.73843	1.18156	1.56193	1.26862	1.78704	1.33318	1.536	1.43126	1.67641	1.33502	1.63478	0.940695	1.12978	2.45918	0.663498	1.05803	1.25675	0.105883	1.9412	FALSE
P31949	S10AB_HUMAN	-4.74211	-3.58685	-3.26449	-5.04625	-6.71557	-4.38319	-5.54647	-5.18909	-3.46411	-3.13847	-2.77966	-2.82116	-1.64204	-4.37516	-3.70137	-2.84874	-1.53669	-1.59664	-2.07336	-8.2717	-1.55024	-2.6322	0.110144	5.07503	FALSE
Q13576	IQGA2_HUMAN	0.716544	0.215119	-0.125482	-0.0942362	1.27699	0.0825976	0.159581	-0.0400448	0.270785	0.719978	0.163235	0.194015	0.293302	-0.20624	1.17239	1.04659	0.533116	1.61517	0.357988	1.78943	-0.247066	0.596409	0.110587	0.253403	FALSE
P32189	GLPK_HUMAN	-1.05282	-0.522602	-1.1305	0.209733	1.11766	-0.517126	-0.950151	-0.31545	-1.01741	-0.998324	-1.30176	-0.706203	-1.77444	-1.042	-0.0312866	-1.1572	-0.211398	-1.6708	-1.6128	-0.0792817	-1.41925	-2.10952	0.111037	2.88073	FALSE
Q92621	NU205_HUMAN	2.94694	6.38896	2.59814	2.97761	3.17191	5.86358	5.44913	7.25733	6.91168	6.31075	6.33484	2.96642	6.51913	7.50502	7.35645	3.79458	6.71294	6.08909	7.86919	8.93886	4.17088	3.47422	0.111367	1.92175	FALSE
P51148	RAB5C_HUMAN	-1.86235	-1.53325	-1.81121	-1.81999	-0.00224372	-1.90618	-1.57096	-1.70975	-1.7282	-2.03181	-2.09378	-2.02303	-7.23816	-3.22738	-1.85959	-1.84052	-1.85563	-1.23099	-2.42998	-1.14936	-2.26132	-2.51142	0.112541	0.909355	FALSE
P49748	ACADV_HUMAN	2.98912	3.29468	3.0152	2.87316	2.90975	3.16106	3.03046	3.29052	3.15528	2.89414	2.76288	2.69136	2.20456	3.39176	3.18379	3.42702	2.71537	1.91755	2.06521	3.31856	2.50176	2.39221	0.1129	39.7186	FALSE
Q00839	HNRPU_HUMAN	-2.07779	-1.98809	-3.32699	-1.69896	-4.87973	-1.85942	-2.44954	-2.09401	-2.60149	-0.424657	-0.826457	-2.43233	0.898736	-0.867145	-2.39603	-2.87899	0.176443	-1.88024	-1.55369	-3.43343	-0.700875	-0.812936	0.113559	3.25045	FALSE
Q92523	CPT1B_HUMAN	2.34101	2.58319	2.37081	2.53631	3.12498	2.8534	3.5662	3.02575	3.07248	1.80882	2.52268	2.57669	2.63717	3.97731	3.39886	2.88045	2.98564	2.08945	3.52441	3.39656	2.85145	2.74385	0.114401	3.16784	FALSE
A6NFA0	F205C_HUMAN	0.640429	-0.179328	0.96393	-0.280497	-2.41585	-0.101512	0.398156	-0.92577	0.658693	1.03704	0.416674	1.20076	0.618352	2.37284	0.409668	2.49712	-1.40929	1.16436	1.8856	0.352446	1.49032	-0.350858	0.115832	0.059585	FALSE
Q86WT1	TT30A_HUMAN	-4.19757	-2.35264	-1.69402	-2.7069	-4.37508	-2.29515	-4.23093	-2.63478	-6.01935	-4.38347	-4.64501	-3.7505	-3.09007	-2.11201	-2.10526	-3.4779	-2.29596	-4.50451	-2.59466	-2.13323	-3.20793	-3.02207	0.11594	3.69714	FALSE
Q53H96	P5CR3_HUMAN	-2.64061	-3.08838	-1.36252	-2.6688	-4.546	-3.1124	-2.78927	-3.84141	-2.67418	-2.73794	-3.00336	-2.25941	-1.67211	-2.15649	-1.88974	-2.01928	-2.34995	-2.31572	-2.45402	-3.2051	-3.65888	-2.26215	0.116252	1.10179	FALSE
Q9NWH7	SPAT6_HUMAN	0.0644158	-0.930813	0.327373	0.314757	-3.18957	-0.211228	-0.681375	-0.944446	-0.747747	-0.7309	-0.464954	0.705935	-0.266016	1.6648	1.00524	0.995814	0.426671	-1.19602	-0.464715	-1.03629	0.58879	-0.319139	0.118105	0.47884	FALSE
P21912	SDHB_HUMAN	3.85034	3.24625	3.99637	3.63577	4.89229	3.63045	4.48736	3.45744	3.83893	3.81531	3.21047	3.95728	3.10692	4.29596	3.84014	4.6324	2.45704	3.41224	2.43164	2.64536	2.87897	4.13211	0.118239	2.17692	FALSE
P62277	RS13_HUMAN	-3.37592	-2.43245	-3.08592	-1.80366	-1.16545	-4.09207	-3.72076	-2.07975	-2.94954	-3.79901	-4.64461	-3.31347	-2.68914	-2.38244	-2.55915	-2.89424	-1.88493	-2.00978	0.158807	-0.940986	-4.80739	-2.38954	0.11907	5.31495	FALSE
P16435	NCPR_HUMAN	-1.52161	0.197096	-0.296017	-4.01116	-4.45638	0.566752	-3.65589	-0.606992	-1.11613	-0.0814503	-0.499551	-0.581193	-0.455635	0.490909	-1.46988	-0.242656	-1.36897	-2.1007	0.684429	-0.518985	0.0920055	2.06185	0.119395	1.06122	FALSE
Q9BVG9	PTSS2_HUMAN	-1.66734	-0.851532	-4.41249	-0.821888	-0.877058	-0.967504	-1.71457	-1.21591	-3.19107	-2.08492	-2.10649	-1.47448	-2.86557	-2.15746	-1.53716	-2.9651	-1.98395	-2.83978	-0.813974	-3.32462	-3.13689	-2.87764	0.121573	1.30415	FALSE
Q8WYR4	RSPH1_HUMAN	3.1084	2.61362	3.02257	2.12012	-0.201142	2.61511	2.44497	2.60732	2.90762	2.96959	2.7975	3.1553	2.60363	2.02909	0.578269	1.70243	-0.685137	2.52601	3.02396	1.57578	2.78493	1.99899	0.122099	7.89863	FALSE
O95777	LSM8_HUMAN	-1.78457	-2.42178	-0.949004	-3.0071	-3.72963	-1.86202	-3.49794	-3.44102	-1.08888	-1.3394	-1.24143	-0.925408	-0.815213	-1.13149	-0.946474	-1.77366	-0.472839	-4.25715	-2.65485	0.0514078	0.141303	-0.998482	0.123026	7.98161	FALSE
Q9HAS0	NJMU_HUMAN	-2.77526	-1.85662	-4.25888	-1.53203	-0.714526	-1.83205	-2.64943	-2.05463	-4.22453	-2.66952	-3.91036	-2.19295	-2.33527	-0.825034	-1.83138	-1.50963	-2.02579	-2.50279	-2.00426	-1.6864	-2.62254	-2.08597	0.124024	1.58326	FALSE
P43034	LIS1_HUMAN	-0.579491	-0.981299	-0.722884	-1.53065	-1.54357	-1.08964	-0.0311902	-0.884751	-0.473121	-0.3711	-0.346775	-0.984961	-0.782512	-1.63252	-1.54855	-0.47608	-2.08587	-0.300144	-2.93163	-0.740789	-1.05793	-0.818505	0.125382	0.499913	FALSE
Q86YB8	ERO1B_HUMAN	-0.679323	-0.647178	-1.61392	-0.509134	0.609445	-0.429474	-0.00147699	-0.12147	0.0022323	-1.27846	-0.324107	-0.390198	-0.0895589	-0.835168	-0.285864	-0.722779	0.356889	0.437644	-0.251541	0.0107494	-0.0937647	0.711555	0.12621	0.682971	FALSE
Q9HB07	MYG1_HUMAN	2.2816	2.35597	2.60606	2.01697	1.4266	2.9206	2.5782	2.55594	2.09707	2.29917	3.06101	2.19647	1.48328	2.45938	2.43291	2.39724	1.7433	2.34763	1.615	2.87326	1.64346	1.5144	0.128091	2.3965	FALSE
Q8TDM5	SACA4_HUMAN	5.92156	0.814186	5.7235	0.33679	-3.09006	0.139086	6.40259	0.0519702	5.75473	5.86354	5.71128	5.34104	3.10692	4.06569	-2.1803	2.25197	-0.224869	4.0406	-1.95793	-1.61995	0.18123	4.21291	0.128177	2.0055	FALSE
Q15120	PDK3_HUMAN	-1.18306	-1.32414	-1.90134	-0.61115	0.682814	-0.942337	-1.09983	-1.13621	-0.80573	-1.23326	-1.43651	-0.812441	-3.01807	-2.55827	-1.31929	-1.12699	-1.66591	-1.73461	-2.58852	0.483052	-0.679797	-1.2674	0.128244	5.46511	FALSE
P30519	HMOX2_HUMAN	1.90621	1.912	0.751694	1.50577	2.80061	1.72661	1.04368	1.43671	0.626858	1.41709	1.28716	1.39692	1.12437	1.12831	-0.0339809	1.25285	0.418134	0.675639	1.74071	2.52878	0.663929	0.981258	0.128472	5.94206	FALSE
Q8TBY8	PMFBP_HUMAN	0.912414	-2.49967	-1.27361	-2.09375	-3.92964	-2.4657	-4.17421	-2.10397	-1.82126	-3.36593	0.532678	-1.82171	-2.70976	1.81311	-0.584908	0.0481006	-2.79857	0.434013	0.107542	-2.45074	0.0145608	-3.01197	0.128556	29.95	FALSE
Q9C093	SPEF2_HUMAN	-1.91011	-1.9411	-3.18537	-1.37394	-0.854898	-1.79136	-2.53892	-1.64868	-2.36927	-2.54566	-2.96759	-2.64099	-2.147	-1.81549	-0.948437	-2.15918	-1.10696	-2.4594	-1.56881	-0.967059	-0.990764	-2.76124	0.132904	1.6478	FALSE
Q9UQ80	PA2G4_HUMAN	1.13937	0.283867	0.39467	0.439219	-0.655853	0.441407	0.478621	0.395237	0.318974	1.61654	1.22496	1.19941	1.63607	-0.0882895	0.345367	1.46633	0.290124	1.35836	0.755949	1.80801	1.40669	1.25879	0.133907	1.81359	FALSE
Q9H0B3	K1683_HUMAN	5.15022	3.70433	5.27488	4.35861	5.36275	1.83541	5.50469	3.48413	5.40157	4.77503	5.33878	4.90528	2.90462	5.27622	4.73616	5.14515	2.3414	3.48232	4.11195	4.45515	3.3153	3.11802	0.135507	1.86928	FALSE
O95563	MPC2_HUMAN	1.9213	1.22972	1.83926	2.07168	2.9819	1.96062	2.87419	1.8903	1.29569	1.51007	1.80165	1.60614	1.02511	3.00254	2.19788	1.52041	-0.388435	1.38795	1.61764	2.35456	0.826663	0.480401	0.136361	0.723936	FALSE
O43247	TEX33_HUMAN	-3.09564	-2.23946	-1.31581	-1.70739	-4.13682	-2.36538	-5.63172	-1.83714	-2.38648	-2.47299	-1.70727	-2.44073	-2.33088	-4.73714	-2.96177	-1.70288	-3.94355	-2.8099	-4.41287	-2.72524	-3.39324	-4.51099	0.138842	2.67785	FALSE
Q5W111	SPRY7_HUMAN	1.7246	1.78331	1.56943	1.8154	-0.361332	1.61986	1.81799	1.38846	1.6732	1.70586	1.52132	1.90166	0.798739	1.93988	1.5997	0.545414	0.818149	1.29443	0.901848	1.47365	1.30487	0.918588	0.138942	1.37993	FALSE
Q8IZ02	LRC34_HUMAN	-0.955275	-1.48331	-1.26335	-1.56564	-4.2923	-1.40378	-0.955478	-1.2276	-1.25271	-1.27904	-1.13676	-1.13221	-1.14148	0.341696	-1.73903	-2.00795	-2.96264	-2.26573	-2.59095	-3.89571	-3.87293	-1.9254	0.139359	2.85837	FALSE
Q8WW34	TM239_HUMAN	2.00248	1.37745	1.0196	0.542859	2.39679	1.08038	2.22559	1.31187	1.47423	2.15024	1.28177	1.31449	1.36784	3.20835	2.4188	3.40596	0.282731	1.87078	1.76144	1.88234	1.54387	2.2428	0.13947	14.599	FALSE
P51665	PSMD7_HUMAN	0.778107	0.896514	0.533405	0.851521	0.78251	0.962038	0.783244	1.24308	0.903686	0.816672	0.698014	0.783574	0.967766	0.418609	1.13758	1.03752	0.614008	1.92069	1.0581	1.37257	0.714845	1.14161	0.140741	0.550596	FALSE
Q15645	PCH2_HUMAN	0.739339	1.03476	0.210752	0.888366	0.872579	0.813669	0.85333	1.23109	0.705602	0.373285	0.372569	0.68549	1.31813	0.531553	2.20249	1.23516	0.898691	-0.0554377	0.454088	1.4911	1.19698	1.14408	0.141233	0.703587	FALSE
P10644	KAP0_HUMAN	3.37287	3.05313	2.72951	3.65874	3.09881	2.82737	4.04663	3.47514	2.96626	3.01036	2.73761	4.06645	2.88372	1.55407	2.26417	2.94671	2.51002	4.05248	1.90358	4.05259	2.78376	3.29664	0.141923	1.68297	FALSE
Q9NTK5	OLA1_HUMAN	-4.98545	-5.72447	-6.9713	-4.03628	-2.27979	-8.30083	-3.99368	-3.90932	-5.84205	-4.76797	-4.70709	-4.4515	-2.15692	-3.93527	-4.2907	-4.07442	-7.15929	-2.84498	-2.50705	-3.07452	-6.33674	-3.22177	0.14462	8.80307	FALSE
P48454	PP2BC_HUMAN	0.646371	0.834138	0.44012	0.691221	-1.674	0.812477	1.2667	1.0503	0.805022	0.727078	0.593764	0.533899	0.128226	0.056225	1.36426	0.796674	0.188982	0.233542	-1.03756	-0.089915	-1.17676	0.322376	0.146693	0.288848	FALSE
Q99613	EIF3C_HUMAN	-1.9875	-2.04238	-2.86991	-2.82389	-1.60692	-1.67289	-2.20624	-2.51584	-3.02064	-2.41853	-2.21018	-2.53217	-2.11477	-5.69102	-1.42283	-1.31066	-0.961617	-1.55875	0.218339	-0.658075	-1.19722	-1.45627	0.147002	3.02677	FALSE
P54840	GYS2_HUMAN	-4.62215	-5.54824	-3.26089	-3.49139	-4.97933	-4.78527	-2.94997	-3.61188	-3.6161	-3.06824	-3.21928	-2.59521	-1.81116	-2.49287	-6.42176	-5.16459	-1.27314	-1.94004	-1.39865	-5.10985	-1.4414	-1.64376	0.148336	1.70003	FALSE
Q5SRE5	NU188_HUMAN	2.15248	2.29572	1.57464	2.39628	2.46283	2.38929	2.188	2.44357	1.82753	1.8948	1.68202	1.91578	1.27799	2.03612	2.48167	2.20095	1.9789	1.03375	1.4823	2.22454	1.56264	2.20253	0.149092	4.11502	FALSE
Q9BYC2	SCOT2_HUMAN	1.29278	1.28994	-1.03919	1.42745	2.78265	-0.894164	-2.30493	-2.08553	-1.80312	1.40659	-0.94525	1.39377	-2.47495	-2.50129	-2.4615	2.00779	-0.763129	-2.94801	-2.50266	-2.80586	0.8104	2.07503	0.150265	0.125532	FALSE
P16152	CBR1_HUMAN	-0.682264	-0.413862	0.528831	-0.308948	2.58539	0.33139	-1.16041	-0.15203	-0.191625	-0.569626	0.873625	-0.669532	1.55427	0.784098	-0.516712	0.546206	0.611886	0.9095	2.01195	0.439522	-0.806854	0.519675	0.150372	0.0516991	FALSE
Q13200	PSMD2_HUMAN	2.83682	2.67589	2.73144	2.6177	2.68009	2.65756	2.9877	2.88142	3.17799	3.04455	2.89901	2.80858	2.93714	2.70926	2.93529	2.93813	2.44407	2.80441	2.42163	2.40957	2.41292	2.9681	0.150425	1.71534	FALSE
Q9H061	T126A_HUMAN	1.24959	1.10086	1.17448	1.79894	2.95377	1.57025	1.81026	1.56551	1.48458	1.24723	1.3637	1.60811	0.395002	2.55862	1.68701	1.81485	0.220587	0.867353	1.17965	1.82769	-0.310783	1.12636	0.15059	0.822635	FALSE
Q14203	DCTN1_HUMAN	0.974216	0.868643	0.510893	0.868053	0.449359	0.622195	0.761548	0.839338	0.903595	0.911536	1.03372	0.809912	1.98014	-0.594419	0.0792288	-0.29667	-0.208287	2.22136	-0.448891	0.853744	0.0180335	0.00646805	0.152524	1.06307	FALSE
P22748	CAH4_HUMAN	3.30301	2.90372	2.82837	3.144	-1.03665	2.52443	3.07969	2.25328	3.04591	3.37649	2.82922	3.64945	2.30378	3.85801	3.50092	3.00217	3.83808	3.90931	2.00668	3.62174	3.89342	3.11266	0.153382	1.45041	FALSE
Q9NY47	CA2D2_HUMAN	-0.759231	-1.711	-1.15679	-0.924928	-2.87319	-0.739577	-2.04298	-1.07998	-0.790806	-1.04306	-0.454226	-0.696743	-1.70547	-1.0342	-2.28865	-1.90285	-1.56566	-3.34527	-0.986939	-1.06692	-0.444471	-2.44322	0.153634	1.46266	FALSE
Q15008	PSMD6_HUMAN	0.914819	1.59178	0.33351	1.50837	0.78118	1.4729	0.892685	1.67342	0.114944	0.58984	0.520968	0.86623	1.3234	1.26477	1.53784	0.508339	1.68083	1.26597	1.51716	1.25505	1.02306	0.858178	0.15428	4.12565	FALSE
F8W1W9	NPIB9_HUMAN	-0.52959	-2.97507	-0.45529	-1.40966	-5.2058	0.247269	-0.172461	-1.35719	-0.209762	-0.488797	-0.617415	-1.0548	-2.4944	-1.43664	-1.61288	-1.7779	-2.69357	-1.03549	-1.53464	-2.29177	-4.44488	-0.896424	0.155069	2.97023	FALSE
Q5T9G4	ARM12_HUMAN	3.26328	3.77205	3.15482	3.63514	5.02212	4.41596	4.54269	4.18996	3.13437	3.12076	3.55794	3.13657	2.54264	4.9758	4.14022	4.26984	2.64946	2.36141	2.80719	3.06614	2.98451	2.84452	0.155535	6.02983	FALSE
Q15046	SYK_HUMAN	1.67296	1.13109	1.86523	1.52402	1.66578	1.7267	1.97011	1.71499	1.92679	1.87542	1.92737	1.74032	2.04773	1.35759	1.80434	2.5098	1.65174	1.69032	1.41941	2.35328	1.92549	2.78476	0.15688	0.662397	FALSE
Q96LI6	HSFY1_HUMAN	-4.31799	-2.41433	-3.4462	-2.20899	-2.92719	-2.29642	-3.33233	-2.08159	-3.30428	-3.99054	-3.46891	-4.62604	-3.21359	-3.2618	-3.64187	-5.13861	-4.12767	-4.11348	-5.12908	-2.78907	-3.00842	-2.94282	0.158544	3.59246	FALSE
Q6TDU7	CASC1_HUMAN	-0.636237	-1.22576	-0.968353	-0.973081	-3.11507	-0.971045	-0.0603413	-1.10323	-0.535246	-0.561291	-0.730447	-0.788614	-1.66723	0.419823	-2.25517	-1.16109	-2.56667	-2.06149	-0.501737	-2.20344	-1.0221	-1.90198	0.159515	0.371941	FALSE
Q6UWU2	GLB1L_HUMAN	4.6705	4.71419	3.65055	4.42409	4.92581	3.98038	3.40453	3.55737	3.07419	4.46263	3.42219	4.1472	3.44405	5.4171	4.80509	3.68251	3.07711	2.25846	2.83072	3.2675	3.88017	2.79343	0.160252	3.93097	FALSE
Q53FT3	HIKES_HUMAN	-3.57539	-4.29329	-2.36333	-2.49024	-5.107	-2.19152	-1.02568	-2.20561	-1.44062	-3.62585	-2.2926	-1.59195	-3.09155	-3.1976	-2.85356	-2.64293	-3.47479	-2.76634	-7.76682	-1.26206	-4.82055	-4.11866	0.162844	99.6302	FALSE
Q13451	FKBP5_HUMAN	-2.57486	-5.74853	-1.73019	-2.39255	-4.74283	-4.25194	-5.92091	-5.53161	-2.18213	-2.47962	-1.9202	-2.58261	-1.22945	-3.43394	-3.21207	-3.25196	-1.69985	-3.29786	-2.69257	-3.80471	-2.35007	-1.85894	0.163272	1.11572	FALSE
O76003	GLRX3_HUMAN	0.0127339	-0.00670849	-0.688504	-0.0269952	0.619874	-0.44336	-0.540921	-0.300529	-0.63231	-0.0215828	-0.565279	-0.501529	0.936551	-0.88018	-0.565937	0.476192	0.294377	-1.3149	0.191481	0.722397	0.595418	0.548457	0.164889	0.199729	FALSE
P68363	TBA1B_HUMAN	1.27535	2.50702	1.47141	2.79246	2.51972	2.83423	0.982789	2.98479	1.20807	0.746103	0.807897	1.1264	0.973903	2.55684	3.54423	1.52792	4.44362	0.827799	2.72302	3.48843	2.97276	1.17292	0.164979	1.40387	FALSE
Q9BWD1	THIC_HUMAN	-2.35556	-2.14143	-2.19736	-1.79233	-2.32978	-2.10842	-2.87531	-1.41637	-2.95378	-2.77743	-2.53128	-2.4175	-0.704991	-1.41412	-5.45629	-2.45663	-0.374868	-1.12502	-0.304037	-0.972094	-1.33834	-2.46664	0.165598	6.10289	FALSE
Q68DN1	CB016_HUMAN	0.363954	-0.834635	-0.0531105	0.252635	-2.74477	-2.43877	0.862671	-0.44987	0.346356	-0.0634736	-0.147032	0.454221	-1.39692	0.913033	1.07014	1.79664	-0.441992	-0.564086	0.864164	1.29814	1.41913	-1.48868	0.165612	0.564518	FALSE
O75379	VAMP4_HUMAN	-3.67666	-2.84884	-2.81766	-3.93471	-6.34985	-1.12919	-6.84711	-3.10684	-7.51468	-6.32114	-2.8221	-4.20782	-2.40037	-3.96859	-5.65609	-8.40248	-7.21854	-5.78739	-4.35524	-5.63149	-4.64109	-6.43172	0.165982	1.68474	FALSE
Q9Y512	SAM50_HUMAN	-0.342147	-0.738491	0.352029	0.674743	-0.64031	-0.128046	-0.113816	0.750843	-0.477907	-1.58074	-0.399103	0.341128	-0.53695	1.14576	1.39654	0.056442	0.527804	-0.742479	-0.113203	0.178089	0.0548076	0.17934	0.168088	0.0732876	FALSE
E9PAV3	NACAM_HUMAN	-1.91674	-2.273	-1.32305	-1.86964	-1.57524	-1.7225	-1.74416	-1.42287	-2.19665	-1.67343	-1.85849	-1.80844	-1.33836	-1.86982	-2.88958	-1.81979	-1.35224	-0.615483	1.37694	-0.709188	-1.51691	-2.20931	0.170408	3.30078	FALSE
O95336	6PGL_HUMAN	-1.57247	-1.48151	-1.22264	-1.68657	-3.59472	-1.70004	-1.27721	-1.42282	-1.47475	-1.58426	-1.37374	-1.19754	-1.67592	-1.98495	-2.43948	-1.88975	-1.82435	-1.52518	-1.94264	-2.23079	-1.87157	-2.01668	0.170422	1.00934	FALSE
P22695	QCR2_HUMAN	3.22885	2.82811	3.97312	4.14307	4.90242	3.89123	4.43571	3.60129	3.42775	2.94315	3.68959	4.02585	2.97284	2.74541	2.93916	4.38419	3.08138	4.22931	2.21051	2.99524	3.85886	4.1123	0.170999	5.31928	FALSE
P42766	RL35_HUMAN	-3.40994	-2.36876	-2.36107	-2.04843	-4.20901	-2.05877	-3.57795	-1.59889	-3.11102	-4.38726	-2.63025	-3.67465	-1.94574	-1.79272	-1.11654	-2.8653	-4.80007	-2.65078	0.409949	-0.403263	-4.76442	-1.58244	0.171153	4.91435	FALSE
Q53QW1	CB057_HUMAN	1.21868	0.987239	1.58983	0.848068	1.80353	0.845645	0.690339	1.35445	2.4794	1.84251	1.72245	1.54271	1.03465	2.15775	2.36691	1.71059	1.8137	0.608684	1.12366	2.4432	2.56049	1.83403	0.173638	7.31221	FALSE
Q8WWU5	TCP11_HUMAN	4.07295	5.21821	3.03683	4.57542	4.0678	4.62558	3.52862	4.77444	3.44988	4.18807	3.26719	3.11014	2.34911	5.97237	4.3731	5.13649	2.62178	1.32901	3.62424	1.92752	3.37544	2.47299	0.175884	1.57092	FALSE
Q9H0J4	QRIC2_HUMAN	0.309527	1.00274	0.799221	1.78578	0.49822	1.67629	0.293052	0.758806	0.414979	0.383452	0.538455	0.559408	1.25544	-0.623502	-0.198133	-0.982865	-0.377459	1.82528	0.409552	0.0917349	0.770311	1.07846	0.176323	0.41265	FALSE
Q96EY8	MMAB_HUMAN	-2.7927	-2.57774	-1.7013	-1.03818	0.447236	-1.40265	-1.97897	-1.59128	-2.20613	-2.73134	-1.70875	-1.18726	-1.95198	-2.28318	-1.61336	-1.37446	-4.94388	-1.48875	-2.8917	-1.29914	-3.32449	-1.9464	0.17641	1.71705	FALSE
Q9NQW7	XPP1_HUMAN	-2.24654	-2.1972	-2.19262	-2.24941	-0.560943	-2.34169	-1.69207	-2.08213	-2.0335	-1.96609	-1.48068	-2.56663	-1.547	-2.47865	-2.81735	-1.79402	-6.23709	-1.38449	-1.88862	-2.88786	-2.74659	-1.97905	0.17652	0.805048	FALSE
P21399	ACOC_HUMAN	-0.822264	0.123837	-1.18607	-0.187133	-0.229895	-1.15292	-0.900248	-0.31267	-0.891861	-0.213594	-0.428989	-0.407747	-0.444328	-1.01017	-1.11149	-0.338669	-0.493165	0.426302	0.368597	0.984367	-0.722158	0.14683	0.177538	0.394065	FALSE
Q6ZVM7	TM1L2_HUMAN	-3.47297	-5.17173	-6.67047	-6.63153	-5.24001	-3.96065	-3.99476	-4.7671	-4.41441	-3.42579	-4.04378	-6.55942	-4.54676	-4.33745	-4.69373	-4.65911	-3.34689	-3.17624	-2.08594	-2.56103	-6.47346	-5.23285	0.178258	2.24568	FALSE
Q8TC44	POC1B_HUMAN	1.73275	1.4258	1.76223	1.88793	2.53495	1.79153	1.96333	1.74472	1.87309	1.59477	1.68391	1.84634	0.582825	2.60716	2.26743	2.18141	1.49101	0.0778859	0.750227	1.67278	1.96863	1.09698	0.178425	1.37798	FALSE
P06396	GELS_HUMAN	-1.95549	-2.40985	-1.88622	-1.92809	-0.149962	-2.80401	-2.25004	-3.94584	-2.1602	-1.55998	-1.8288	-1.74439	-3.02753	-3.29822	-5.69165	-3.12922	1.20117	-1.2459	-5.44058	-4.17451	-2.12478	-2.49102	0.179981	2.7868	FALSE
O95299	NDUAA_HUMAN	-0.507231	-0.302564	-0.479833	-0.188399	0.289775	-0.0250629	-0.179571	0.0269641	-0.27534	-0.706231	-0.0611727	-0.401537	-0.701579	0.370102	-0.802643	0.155777	-0.0795959	-1.07278	-0.911456	-0.0788279	-2.80104	-0.228582	0.180557	0.131664	FALSE
O43432	IF4G3_HUMAN	-3.9053	-5.68372	-6.62358	-2.38867	-4.23376	-6.30502	-4.07936	-2.41982	-6.14378	-5.65254	-4.68836	-4.96347	-6.58126	-6.98574	-3.51595	-4.40711	-3.15807	-3.52667	-1.62717	-2.13935	-3.71418	-2.53641	0.180867	2.1457	FALSE
Q8TB22	SPT20_HUMAN	1.04714	1.41779	0.88474	1.33392	2.44979	1.63778	1.71469	1.52067	1.38382	1.42503	1.41134	1.67379	0.385642	1.99463	1.75556	2.21262	0.815116	0.746468	0.377579	1.05519	0.709262	1.68005	0.18192	1.12753	FALSE
Q99720	SGMR1_HUMAN	-0.869616	-2.49225	-1.38434	-2.50519	-1.96044	-4.68908	-4.64173	-3.58693	-2.20653	-6.53409	-2.45209	-4.0502	-1.44996	-2.20155	-0.541792	-3.46066	-3.41478	-1.71109	-1.46674	-4.83107	-1.44622	-1.87371	0.182372	5.84012	FALSE
P47756	CAPZB_HUMAN	4.14451	4.01016	3.80815	3.9372	2.09507	3.61813	4.24599	3.84329	3.7106	4.00326	3.64016	4.23537	2.33821	5.19722	4.94595	4.82598	2.7966	2.11335	2.57456	2.20881	3.09751	2.02078	0.18281	7.76499	FALSE
Q5H943	KKLC1_HUMAN	0.0384432	0.12258	-0.224094	0.160673	0.245516	-0.0445086	0.877345	0.804406	0.453757	-0.0803524	-0.362882	0.173113	-0.0947021	0.927816	0.497595	0.74188	0.437549	-0.166713	-0.119855	0.260887	1.37477	0.500215	0.184036	0.098871	FALSE
Q8WXQ8	CBPA5_HUMAN	-0.0403493	0.860779	-0.157897	0.75516	0.380025	1.20117	-1.47102	0.732366	0.100724	-0.427256	0.200343	0.476688	-0.16765	0.566201	-0.811331	-0.376722	0.7102	0.316542	-1.69237	-0.035859	0.706468	-1.84291	0.184815	2.51223	FALSE
Q8WWF5	ZNRF4_HUMAN	-3.75839	-3.35908	-5.89889	-2.66158	-1.88072	-4.06611	-4.70598	-3.60038	-5.26707	-5.06206	-4.91494	-5.08876	-6.06759	-6.93748	-5.34822	-5.88888	-4.66951	-5.45814	-1.7843	-4.71268	-3.90734	-4.66865	0.185766	1.60885	FALSE
O43847	NRDC_HUMAN	1.98697	1.80815	1.42013	1.5703	1.67695	1.19945	1.54098	2.01853	1.51824	1.7937	1.54236	1.98337	1.17272	1.4421	2.05883	1.80461	0.725678	-0.093266	2.08271	0.561096	2.01267	1.81436	0.186941	0.932256	FALSE
P17342	ANPRC_HUMAN	-3.72361	-3.36214	-3.2203	-2.42271	-6.50921	-2.83084	-6.62316	-3.22017	-3.29647	-4.224	-4.57223	-3.93798	-0.988603	-4.89294	-5.86554	-4.27915	-3.07003	-1.30593	-1.00162	-2.27297	-2.335	-4.85805	0.187417	4.62189	FALSE
Q9UJZ1	STML2_HUMAN	0.876272	1.09526	0.270967	1.12741	2.49121	0.837148	1.57662	1.08941	0.886646	1.03256	0.478477	0.73353	0.584736	0.732621	0.457805	0.735701	0.97326	0.844606	0.576563	1.71746	0.0293067	0.811167	0.190141	0.889742	FALSE
P50991	TCPD_HUMAN	3.39414	3.52409	2.32927	3.80939	4.94316	3.40344	4.20367	3.81539	3.37911	2.64895	2.96702	3.23264	3.20026	2.2321	3.87169	3.29898	3.34704	3.43089	2.85937	3.61294	2.40251	2.91559	0.196818	1.79676	FALSE
Q5CZC0	FSIP2_HUMAN	3.98913	4.36404	3.69505	4.47934	4.84452	4.55463	3.79451	4.02846	3.75713	4.12888	3.80829	3.79099	3.50887	5.47587	5.11524	5.01414	4.18625	3.3155	4.33651	4.91927	4.97476	3.54627	0.196963	1.08594	FALSE
O00391	QSOX1_HUMAN	-2.178	-2.53525	-2.34932	-2.13011	-4.74676	-3.28692	-3.77934	-3.47873	-2.2592	-1.78706	-2.8217	-2.08067	-2.48702	-3.06888	-3.59046	-2.2442	-3.1902	-2.20855	-4.74924	-4.11587	-3.54308	-3.50057	0.197478	4.76474	FALSE
P47895	AL1A3_HUMAN	-6.17587	-3.04342	-3.82682	-7.12824	-5.48638	-2.96745	-4.66285	-2.95427	-4.24186	-7.82938	-3.44002	-3.91404	-3.56984	-3.75852	-3.83701	-3.67029	-5.40017	-3.39848	-2.29219	-4.81454	-4.01244	-3.99075	0.201253	1.29873	FALSE
O43592	XPOT_HUMAN	-3.91095	-2.97994	-5.75831	-3.06307	-2.68358	-3.01671	-4.85439	-3.04276	-5.52268	-4.56354	-2.82218	-6.56015	-4.40844	-4.17273	-1.70487	-3.94175	-2.48056	-4.25511	-2.36735	-2.55334	-3.94889	-4.03645	0.201475	1.11958	FALSE
P40616	ARL1_HUMAN	3.02586	3.25949	1.92913	3.16094	4.20017	2.63159	2.62057	2.94867	2.23357	2.62081	1.9462	2.92113	2.1627	4.42253	4.07825	4.07816	3.56203	2.12442	2.79133	2.78232	3.47473	2.54112	0.201833	30.1475	FALSE
P59666	DEF3_HUMAN	-1.3024	-2.38751	0.69982	-1.63239	-4.47496	-5.09016	-2.13757	-5.45786	1.05137	1.14241	0.877855	3.96947	1.5789	0.525151	-2.44893	-1.91267	4.46768	2.16242	-3.08354	-2.13086	5.78309	-0.574501	0.203044	0.675287	FALSE
P05387	RLA2_HUMAN	2.13111	1.89751	2.38842	1.89542	0.937884	1.74393	2.8866	1.9866	2.34909	2.51298	2.6124	2.29787	3.2685	2.19768	1.09193	1.87647	0.664706	4.10543	3.5822	2.76349	2.70975	4.01986	0.203293	1.39437	FALSE
Q9BUB7	TMM70_HUMAN	-4.4964	-5.91546	-4.84575	-6.53351	-7.35155	-3.867	-5.2787	-5.35337	-3.95968	-4.33517	-4.91746	-4.42901	-1.76314	-3.43486	-3.96576	-4.67321	-7.28549	-6.02796	-3.42205	-4.16798	-5.05975	-4.12153	0.20754	5.7896	FALSE
P13073	COX41_HUMAN	5.0579	3.88642	5.06091	4.25583	-0.281677	3.97566	5.13785	4.29584	5.5584	5.15435	4.92523	5.29659	4.44	6.17705	5.09872	5.65017	3.98742	4.80793	4.37799	5.20254	5.26227	5.50108	0.207966	13.2462	FALSE
O43772	MCAT_HUMAN	-0.585554	-0.778397	-0.65143	-0.421896	-0.217822	-0.54077	-0.506555	-0.271827	-0.198449	-0.448141	-0.651617	-0.313739	-1.76253	0.134219	0.346905	-1.13832	-0.425641	-2.49702	-0.72723	-0.384451	-0.33552	-1.2013	0.208553	0.218993	FALSE
Q96QV6	H2A1A_HUMAN	3.93934	5.6704	2.69146	5.01786	6.43421	5.15005	4.5881	6.65914	4.25574	3.70402	3.49901	3.58805	5.43275	5.43039	5.65112	5.10256	3.59646	4.76043	7.09795	8.65619	3.52716	4.4287	0.208808	2.01335	FALSE
Q9BZV1	UBXN6_HUMAN	1.05451	1.14574	0.584069	1.08917	1.32842	1.00035	0.434651	1.16145	0.326333	0.955739	0.542714	0.460187	0.227654	2.34098	1.91138	1.95506	0.916763	0.143628	0.624687	1.1035	1.54103	0.75418	0.215037	0.257744	FALSE
P54107	CRIS1_HUMAN	3.84053	4.11438	3.18497	3.01074	4.16232	3.84975	4.0144	2.42972	3.08153	4.01941	3.62916	2.84972	2.82766	1.16329	1.21607	3.43354	4.72508	6.06425	-0.202824	4.40365	2.28346	1.87463	0.216467	1.78874	FALSE
Q8TEM1	PO210_HUMAN	1.8278	2.16213	1.93956	2.17276	2.1526	2.19313	1.53069	2.32013	2.18652	1.93101	1.98577	2.12299	0.740578	2.02051	3.35438	2.06275	2.28773	0.453341	1.61012	1.2344	1.70621	1.85277	0.217709	0.906089	FALSE
O60825	F262_HUMAN	0.180569	0.506431	0.0348024	0.169261	-0.37617	-0.0449359	-0.105654	0.239221	0.0737189	0.223147	0.22622	-0.0466134	-0.63623	0.684444	0.505908	0.382488	-0.624517	-0.228202	-1.56892	0.479266	0.111343	-1.13971	0.219638	0.117734	FALSE
P08238	HS90B_HUMAN	4.53927	4.07901	4.316	3.69801	3.31148	3.89591	4.62312	3.98714	4.2719	4.67342	4.63789	4.27861	5.59608	3.5345	3.24207	4.40635	3.45845	5.00468	5.6833	4.68232	4.54985	5.46167	0.220846	1.92389	FALSE
P20674	COX5A_HUMAN	4.0457	0.644223	4.7076	0.953284	4.64428	0.284388	4.43286	0.547626	4.88635	4.36493	4.32735	4.81571	4.26829	6.56326	1.89246	4.7495	2.47072	4.62508	2.32291	3.70268	5.99047	5.31535	0.221792	0.736104	FALSE
P62312	LSM6_HUMAN	-2.20154	-2.6135	-1.92514	-2.41636	-4.42061	-2.30065	-2.45599	-2.39427	-2.4478	-2.28238	-1.92662	-1.94913	-2.644	-0.97862	-1.53749	-1.25777	-3.86241	-2.56577	-2.64057	-1.12702	-1.23577	-2.30665	0.222983	2.24837	FALSE
P51649	SSDH_HUMAN	-2.19403	-2.28433	-1.60616	-2.13911	-5.83405	-1.99727	-2.20771	-2.03274	-1.56315	-2.15014	-1.84937	-1.71174	-2.5974	-2.26497	-2.52392	-2.05382	-3.90132	-3.07099	-3.44051	-3.11383	-3.2625	-1.8672	0.223509	0.952275	FALSE
Q16181	SEPT7_HUMAN	-0.25648	0.0917105	-1.01098	0.341198	-0.000856857	0.0534078	-0.314636	-0.309683	-5.28707	-1.79591	-0.921189	-0.311384	-0.784101	-2.0845	-2.49367	-0.595394	-3.97408	-0.538103	-0.795107	-0.706505	-1.69915	-1.69964	0.223716	0.372771	FALSE
Q6NXE6	ARMC6_HUMAN	-2.46826	-1.37808	-1.9188	-1.04721	-2.70765	-1.08826	-2.44861	-1.19063	-2.14915	-1.29351	-2.07081	-2.87296	-1.91898	0.219489	-0.899445	-1.27451	-1.71599	-2.03969	-1.72332	-2.39091	-1.52064	-1.86598	0.225214	1.23682	FALSE
O14880	MGST3_HUMAN	-3.11706	-2.40989	-4.32214	-2.59503	-2.69171	-2.30869	-3.40284	-1.98944	-4.45295	-5.00274	-3.85399	-5.5988	-3.57761	-2.81686	-3.07954	-4.39893	-1.04947	-2.97862	-1.35028	-2.45412	-3.5172	-3.63092	0.225619	1.58185	FALSE
P50336	PPOX_HUMAN	-2.04142	-2.49817	-1.3147	-2.63024	-5.82584	-2.09005	-2.97076	-2.37105	-1.31496	-1.8991	-1.7086	-2.33918	-3.33955	-1.97436	-1.94468	-5.69963	-2.99364	-3.24947	-3.34124	-2.94269	-2.30275	-2.47203	0.226157	0.817749	FALSE
Q9UI09	NDUAC_HUMAN	-0.698653	-1.16026	-0.606161	-1.09537	0.107063	-1.12801	0.0834837	-0.821182	-1.62811	-1.73274	-0.598994	-0.697664	-1.47462	-0.495443	-0.70921	0.235191	-0.954156	-0.152555	-0.737765	0.330643	-0.986909	-0.336988	0.226285	0.467833	FALSE
O75746	CMC1_HUMAN	0.38698	0.617712	0.685299	0.829366	-0.807504	0.772758	1.40004	0.958676	0.334219	0.58632	0.24141	0.685872	0.0932436	0.844353	0.785334	0.743694	-0.105218	-0.0354248	-0.0628142	0.358333	0.244742	0.252305	0.227913	5.15512	FALSE
Q05639	EF1A2_HUMAN	-4.38077	-1.59891	-1.42185	-2.57495	-7.26039	-2.48321	-4.49236	-2.62019	-1.25445	-1.7903	-1.46325	-3.92317	-1.7761	-2.32146	-3.07662	-4.31282	-2.58062	-1.74079	-0.257839	-1.80073	-1.26838	-2.21948	0.22826	3.22286	FALSE
Q9HCN8	SDF2L_HUMAN	-0.845682	-1.20766	-0.854	-1.55511	0.177087	-1.18106	-3.93198	-0.967654	-1.14155	-0.971666	-5.50189	-1.52414	-0.368574	-3.03999	-0.977218	-1.8885	-0.709717	0.182509	-0.994957	-0.254962	-0.592715	-0.693107	0.228913	1.05919	FALSE
O43707	ACTN4_HUMAN	-1.36193	-0.975334	-2.06812	-1.00392	1.69363	-1.23292	-0.840081	-1.19882	-1.39369	-1.07398	-1.29099	-1.18962	-1.1312	-2.16997	-1.59555	-1.19834	0.091202	-0.818063	-1.95573	-1.88659	-2.66276	-1.12836	0.229389	0.836099	FALSE
P55064	AQP5_HUMAN	1.86529	2.4041	1.21336	1.54021	-1.76923	1.74211	1.28704	1.87966	1.39744	1.99497	0.906841	1.1457	0.120838	0.756583	2.71447	1.10856	0.745303	-0.359669	1.40813	0.41019	0.0772402	0.872652	0.229489	3.94066	FALSE
Q6FI81	CPIN1_HUMAN	-1.3717	-4.08586	0.449738	-2.68629	-6.46391	-3.72071	-4.95582	-3.83121	-0.965334	-1.32617	-0.5058	-1.10246	0.257823	-1.40837	-1.22306	-2.20113	-0.699658	-3.81707	-3.34864	-2.4312	-0.681792	-0.545812	0.230275	6.17889	FALSE
P57088	TMM33_HUMAN	-1.58676	-1.29623	-2.2839	-0.880032	0.201546	-0.890474	-1.605	-1.36089	-1.26158	-1.46168	-1.77791	-1.52354	-2.27135	-1.47959	-0.652692	-2.42843	-0.697615	-2.98527	-0.534187	-2.51458	-1.60805	-1.77944	0.234693	0.79306	FALSE
Q6JEL2	KLH10_HUMAN	3.04293	3.09658	2.428	2.58964	2.47424	2.73931	3.15684	2.95623	2.70144	3.10228	2.51018	2.8135	2.7548	3.50017	3.48843	3.89572	2.99156	2.72773	2.24747	2.57033	2.50126	3.50246	0.236482	4.23462	FALSE
P25786	PSA1_HUMAN	4.02998	3.75103	3.59071	3.29126	2.45132	3.74951	4.37816	4.37265	4.16054	4.1041	3.8089	3.56927	2.80637	4.82014	4.12453	4.17411	2.9767	4.10408	2.24547	2.57718	2.45119	3.70535	0.238543	1.17555	FALSE
Q9H4B8	DPEP3_HUMAN	2.08149	2.05442	2.05757	2.48938	3.70145	1.94653	2.89879	2.36357	2.18471	2.02432	1.89129	2.77279	2.53208	3.24085	4.09514	3.08768	2.79622	3.04015	0.837926	2.48876	2.87539	2.25921	0.241657	0.774739	FALSE
O60733	PLPL9_HUMAN	-3.56672	-3.00215	-6.00537	-3.19758	-2.71652	-2.98829	-4.10939	-3.48213	-3.58519	-3.51412	-5.31679	-3.61547	-4.99455	-2.91365	-2.38069	-3.50377	-3.29767	-3.98646	-3.01839	-2.28077	-3.45123	-3.17021	0.244086	13.086	FALSE
P13489	RINI_HUMAN	-0.20487	-1.96511	0.161738	-1.93795	-3.38244	-0.849064	0.290477	-0.913073	-0.0415661	0.0750906	0.461192	-0.266182	0.944726	-0.130719	-0.607877	0.752114	0.198195	0.422877	-1.33828	-2.15041	-0.419136	0.781542	0.246397	0.413562	FALSE
P56556	NDUA6_HUMAN	-1.35152	-1.57176	-1.37204	-1.23917	-0.0213083	-1.39098	-1.27456	-1.33631	-1.56566	-1.76838	-1.55	-1.50942	-1.51479	-1.71801	-2.37221	-1.81281	-2.15775	-0.874659	-1.50943	-0.333395	-2.35432	-1.40412	0.246915	1.51065	FALSE
O75874	IDHC_HUMAN	1.40867	1.12765	1.69556	1.32188	1.90436	1.72703	1.45342	1.48154	1.68648	1.81983	2.23384	1.70657	0.415643	1.31964	0.575001	1.08068	1.22898	2.92006	1.31268	1.27506	1.2011	2.23319	0.247381	13.0998	FALSE
Q9HBV2	SACA1_HUMAN	7.70217	3.95566	7.62499	3.39682	-3.12246	3.75543	7.19936	3.73926	7.53085	7.60345	7.40885	7.28485	4.63124	5.63192	2.77347	6.24938	1.91636	5.44593	1.88045	1.30285	4.75375	5.1345	0.2482	2.00441	FALSE
P56385	ATP5I_HUMAN	2.03167	1.61643	2.57144	2.2404	2.3174	2.13327	2.93224	2.43618	2.68842	1.9858	2.36309	2.39976	1.4474	3.42622	3.58068	3.13234	1.11324	3.18249	2.13151	3.54644	2.35261	2.45592	0.249829	0.698962	FALSE
Q86Y82	STX12_HUMAN	-1.5652	-1.72484	-1.16812	-2.70533	-3.05826	-2.38015	-3.1636	-2.22769	-1.71162	-2.47013	-1.76172	-1.6138	-4.18729	-2.00431	-0.603739	-5.3249	-1.19425	-3.06861	-3.3641	-1.2804	-2.72086	-3.01459	0.251034	108.027	FALSE
Q6IPR1	LYRM5_HUMAN	-1.66593	-2.15164	-3.07877	-1.58628	-1.39423	-1.8144	-2.00457	-2.19169	-2.59722	-1.83367	-2.85956	-2.49025	-2.29787	-1.65295	-2.20254	-2.95222	-3.4588	-1.91774	-1.87775	-1.33571	-4.3496	-3.06497	0.251607	0.82471	FALSE
P28066	PSA5_HUMAN	3.98265	3.55286	3.22507	3.22967	3.1511	3.50948	3.62952	4.01425	3.76465	4.13287	3.35501	3.31518	2.66239	4.64222	3.87739	3.98051	3.36562	3.11619	2.59088	2.45759	3.57379	2.71753	0.254276	9.07259	FALSE
P56730	NETR_HUMAN	-1.60828	-0.747171	-3.28339	-1.3037	-4.1008	-1.42551	-0.981294	-1.09023	-5.21534	-2.8024	-2.44462	-6.90974	-5.83617	-1.72186	-5.95683	-3.19778	-1.94902	-2.8659	-3.39697	-3.45573	-3.42762	-3.33524	0.255283	24.6353	FALSE
Q9Y570	PPME1_HUMAN	-0.803058	-0.75248	-1.28969	-1.0565	0.0303358	-0.881604	-0.639869	-0.435159	-0.705626	-0.619625	-0.884135	-0.420185	0.193024	-0.966884	-0.678151	-0.279759	0.0226474	-1.18437	-0.448849	-0.853606	-0.715916	-0.181804	0.255576	0.350326	FALSE
Q9H069	LRC48_HUMAN	-1.21267	-0.752157	-0.960282	-0.850434	-1.2851	-1.03098	-1.49441	-0.667612	-0.709108	-1.32722	-1.30716	-0.714202	-1.95147	-2.2639	-0.804371	-1.60258	-2.41675	-0.48878	-1.69972	-0.979487	-0.327796	-0.538979	0.25566	1.12943	FALSE
P55084	ECHB_HUMAN	5.91832	4.28383	6.34343	4.87788	5.16028	5.3045	6.31081	4.77594	6.22246	5.8838	6.1646	5.26978	4.55867	5.80251	4.95253	5.80355	3.78723	5.94173	4.21581	5.90006	5.36407	5.48125	0.257511	2.8621	FALSE
P36578	RL4_HUMAN	-5.8645	-1.70875	-2.16492	-2.08114	-5.82486	-1.7545	-2.05684	-1.82234	-2.68404	-3.1657	-4.05282	-4.29075	-2.61287	0.710782	-2.94163	-4.25225	-3.45748	-2.32888	-0.773017	-2.58121	-2.61712	-3.04617	0.26047	2.23781	FALSE
P29144	TPP2_HUMAN	2.2576	2.04252	1.65808	1.87748	-1.07516	1.6983	2.5067	2.03267	2.28848	2.33167	1.99594	2.00327	1.56055	0.8966	1.41322	1.71128	1.40439	2.74735	0.449037	0.745416	1.08207	1.91921	0.26121	3.6135	FALSE
Q6NXR0	IIGP5_HUMAN	2.52612	3.22982	3.42994	2.81967	2.58775	3.86277	3.85589	4.74226	3.62465	2.47192	3.50496	2.04655	2.44426	4.19956	4.02227	3.18787	2.11314	2.50042	2.16595	1.9022	3.3305	2.51627	0.261782	1.5245	FALSE
P61106	RAB14_HUMAN	1.9267	1.82328	1.68214	1.78663	2.99988	1.54357	2.20112	1.89562	1.73512	1.92147	1.56352	2.02754	1.84452	1.2077	2.5298	2.62213	1.59804	2.90664	1.6474	3.11635	2.06768	2.19602	0.262908	0.768395	FALSE
O43464	HTRA2_HUMAN	-1.07654	-0.544559	-5.45354	-0.685354	1.0409	-3.62656	-0.268329	-0.692851	-0.900733	-0.963183	-0.993933	-0.818328	-2.49785	-1.52298	-2.02577	-1.13553	-1.9028	-1.0391	-2.146	-0.709736	-3.88655	-2.43583	0.265871	10.259	FALSE
Q96P26	5NT1B_HUMAN	4.01149	3.52697	3.64017	2.78607	3.66464	3.38897	2.84259	2.87835	3.29685	4.12622	3.79717	3.22643	2.99463	5.17346	4.14322	4.04245	3.17101	1.56541	1.98708	1.79184	3.04736	2.23808	0.265938	6.32516	FALSE
Q9UNZ2	NSF1C_HUMAN	-2.1629	-0.268199	-0.608554	0.00116762	-1.14493	-0.587201	-0.971133	0.600942	-1.22738	-2.78477	-0.351283	-2.6961	-2.12445	-2.81217	-0.635068	-1.49424	-0.544351	-2.00952	-1.39998	-0.017229	-1.45237	-2.51063	0.267608	1.34177	FALSE
O95825	QORL1_HUMAN	-3.75888	-5.2876	-0.974437	-5.17805	-9.34322	-5.33904	-5.09912	-6.19629	-3.10802	-3.41203	-4.15768	-4.79603	-5.88096	-7.13154	-4.95374	-6.14517	-6.67337	-6.28567	-5.97204	-6.63416	-1.26131	-5.32052	0.268813	1.325	FALSE
O75608	LYPA1_HUMAN	-0.239351	-0.017607	-0.108925	-0.147348	-2.12681	-0.267595	0.0457124	0.133305	0.0890665	0.0703702	-0.439244	-0.272292	-0.510578	-0.572199	-0.0355511	0.123634	-0.731048	-0.343793	-1.02984	-0.850761	-0.758496	-0.516253	0.269268	0.0889324	FALSE
P54709	AT1B3_HUMAN	3.53799	2.97543	3.31597	2.26735	3.62928	2.97063	3.88727	2.97443	3.34099	3.53841	3.32221	2.92482	1.60914	4.08877	3.99457	4.33841	2.46243	2.79062	1.72715	1.87696	2.57668	3.15426	0.271178	2.75602	FALSE
P10515	ODP2_HUMAN	5.22704	4.89382	5.66244	4.97759	5.88874	5.0198	5.27321	5.05085	5.74017	5.36987	5.53445	5.50686	4.19181	5.88066	5.71268	6.35566	4.15168	4.8483	4.06497	5.12432	5.05488	5.30092	0.27439	1.34806	FALSE
P47985	UCRI_HUMAN	0.510143	0.659494	2.34712	1.32582	2.57548	1.28247	1.13325	1.20727	1.91382	0.793265	2.00215	2.00427	0.957796	0.64315	0.868911	1.55002	0.0872788	0.342949	0.621891	2.01397	2.61316	1.59936	0.277581	0.477393	FALSE
Q16186	ADRM1_HUMAN	-0.839796	-0.254556	-0.512938	-0.299501	-2.90149	-0.196924	-0.325857	0.408947	-0.660877	-0.815004	-0.553501	-0.564573	-0.778547	-0.550247	0.39211	-0.312465	-0.697603	-0.450458	-0.122344	-0.108643	-0.340853	-0.299577	0.27856	1.56003	FALSE
Q8NFU3	TSTD1_HUMAN	-4.73596	-3.02738	-1.70141	-3.034	-7.64605	-3.42276	-4.08767	-2.99986	-2.21913	-3.27189	-1.60551	-3.96611	-1.81931	-3.06523	-4.93224	-2.33215	-4.61068	-3.87677	-1.97166	-1.19029	-2.01367	-1.93172	0.278658	2.242	FALSE
Q9BVM2	DPCD_HUMAN	3.62089	2.71681	3.30177	2.70618	-0.436923	3.02195	3.63108	3.01106	3.562	3.71017	3.28436	3.86938	1.96858	2.9416	2.92848	3.3537	1.69195	2.846	1.72023	3.24838	2.67196	2.10684	0.27893	26.4777	FALSE
Q92530	PSMF1_HUMAN	-5.94604	-1.29056	-2.41252	-1.89912	-3.52324	-1.89714	-2.45398	-1.63474	-3.83664	-2.25438	-2.57852	-4.02698	-3.6137	-3.56717	-2.06753	-3.73154	-2.51795	-4.60063	-4.22153	-1.98981	-3.52417	-3.67977	0.281164	7.0005	FALSE
Q9NV96	CC50A_HUMAN	-1.28181	-1.36102	-1.12701	-1.41319	-4.64758	-1.48132	-2.34726	-2.12735	-1.32014	-0.932429	-1.30986	-1.11443	-1.70982	-0.53179	-0.652281	-1.31981	-0.821769	-1.60839	-0.95177	-2.35204	-1.60897	-1.50966	0.281223	0.732194	FALSE
P38567	HYALP_HUMAN	3.30043	2.98591	2.83302	2.55875	3.53258	2.8263	3.40789	3.09816	3.16699	3.15282	2.81156	2.81224	1.54968	4.27321	3.97081	3.78385	2.2732	2.36238	1.52754	2.18167	2.90809	2.28337	0.281484	4.32896	FALSE
P16444	DPEP1_HUMAN	-4.24797	-1.20179	-2.01658	-1.98487	-4.68232	-1.72082	-0.561789	-0.766742	-0.942534	-1.32618	-1.90173	-1.91209	-3.71297	-1.91048	-0.396908	-1.03035	-1.43537	-3.20628	-4.71915	-4.16101	-3.37824	-1.87375	0.281615	30.0751	FALSE
Q8N1F7	NUP93_HUMAN	3.6691	3.83333	3.56255	3.83574	3.62365	3.93602	3.81869	3.93052	3.31963	3.31755	3.44212	3.52428	3.32318	3.10799	3.71622	3.76191	3.62433	3.63139	3.12216	3.60223	3.44599	3.98977	0.283508	7.68597	FALSE
P21953	ODBB_HUMAN	-3.49181	-3.21199	-5.22861	-2.96494	-1.43859	-7.59262	-3.07381	-3.19007	-3.53593	-2.96255	-7.61515	-3.40111	-6.32333	-3.60079	-5.5604	-3.35667	-8.1347	-4.76926	-7.00353	-4.34321	-2.30533	-3.20813	0.283987	5.98727	FALSE
Q8N6M8	IQCF1_HUMAN	-2.41114	-2.41669	-2.75651	-2.53721	-2.93714	-3.38402	-3.0845	-2.96304	-3.57632	-3.1983	-3.12192	-2.48546	-3.12417	-1.15982	-1.98826	-0.884203	-0.992447	-4.68159	-1.85788	-3.13331	-2.7056	-4.21225	0.294022	0.792426	FALSE
Q8NE09	RGS22_HUMAN	-1.55058	-1.37624	-2.99873	-0.849353	-1.17213	-0.892217	-0.994998	-1.40977	-3.35358	-2.77564	-3.07942	-1.88761	-1.95983	-2.06809	-3.86227	-1.8186	-3.33202	-1.75711	-1.25184	-1.168	-3.40901	-2.26151	0.29727	0.781766	FALSE
Q7Z5L4	SPT19_HUMAN	1.04541	1.55758	1.81841	1.90154	1.89971	2.73997	1.96399	1.94911	1.36303	1.35615	1.79627	1.00769	0.836173	1.68511	1.26593	2.79383	-0.191669	2.79434	0.683959	1.51437	1.60032	0.724619	0.297393	3.70298	FALSE
H3BTG2	CA234_HUMAN	-0.00240457	-0.32518	-3.83756	-1.33324	-1.01613	-0.881256	-0.471037	-0.0137023	-0.626778	-0.201699	-1.625	-1.22106	-4.61614	0.455643	0.704944	-1.36948	-3.59558	-2.2556	0.586329	-1.48896	-1.74209	-2.91881	0.297861	7.60372	FALSE
Q15836	VAMP3_HUMAN	0.0186486	-0.36074	-0.362615	-0.732243	-2.15339	-0.577181	0.388125	-0.0756331	0.257975	0.0664312	-0.5791	-0.60942	-0.0872055	0.554484	-0.271858	0.840543	-1.64007	0.354321	-0.367152	-0.234551	0.503923	-0.461651	0.298705	0.461332	FALSE
P30040	ERP29_HUMAN	0.996085	1.15113	0.565276	1.28633	2.41944	0.977302	1.33568	1.44766	0.880476	1.09578	0.748481	1.22532	-0.0335378	1.03459	0.985043	-0.580398	1.95377	0.660981	1.03022	0.0632221	2.23063	1.3401	0.302846	2.9901	FALSE
P0C5Z0	H2AB2_HUMAN	4.45406	3.94068	3.31548	4.02453	5.17214	4.31334	5.09868	4.32879	3.60922	4.12774	3.76847	4.1298	4.44593	5.49928	3.57403	4.31163	4.39327	3.73691	5.41922	5.93868	5.62213	2.63261	0.307146	1.54455	FALSE
P24534	EF1B_HUMAN	-2.35206	-3.31905	-1.91367	-3.29201	-1.80767	-2.05659	-2.66331	-3.00451	-2.05166	-1.75928	-1.67498	-2.42121	-2.20325	-4.31071	-2.15417	-4.46645	-2.68483	-2.03817	-0.88571	-3.26291	-3.14143	-2.26144	0.308137	2.59809	FALSE
Q99627	CSN8_HUMAN	-1.9079	-1.63505	-2.1631	-1.97974	-5.03945	-1.72066	-1.99118	-1.85855	-5.44301	-2.38818	-1.81652	-2.01658	-4.38798	-3.6366	-2.16962	-2.66829	-3.90803	-2.28047	-2.56278	-2.44529	-3.30198	-2.49163	0.309028	0.872017	FALSE
Q5T7R7	CA185_HUMAN	-2.56328	-2.38899	-2.21054	-2.41618	-5.16674	-2.36968	-5.57707	-2.71886	-2.47397	-2.54231	-2.22888	-2.46336	-2.74986	-3.36136	-1.81241	-3.07037	-3.71401	-5.74706	-2.14708	-4.11926	-2.71405	-5.1607	0.313029	0.90821	FALSE
Q9Y6J8	STYL1_HUMAN	-1.05085	-1.58906	-2.56504	-0.75729	0.567526	-1.20787	-0.370211	-0.947613	-1.53929	-1.62106	-1.41751	-1.47099	-1.42251	-0.231082	-1.70996	-0.857724	-2.95023	-1.41444	-0.946917	-2.78744	-1.54372	-1.28808	0.315714	0.467998	FALSE
P10155	RO60_HUMAN	-4.67841	-4.13055	-4.08255	-3.9685	-3.43473	-2.91261	-2.80029	-3.99553	-3.44518	-4.63379	-4.13209	-5.23726	-2.8184	-3.16468	-5.46205	-3.35581	-2.60647	-2.76985	-3.5637	-4.44702	-4.71575	-2.9539	0.316589	1.55041	FALSE
P43487	RANG_HUMAN	-1.50202	-3.17511	-1.28601	-3.03117	-3.15304	-3.96588	-1.4688	-2.91569	-1.50775	-0.907947	-0.866745	-1.29271	-0.107018	-2.53297	-4.03776	-2.18553	-1.74899	-1.85889	-0.423712	-1.43134	-0.869982	-0.822801	0.317467	0.805529	FALSE
P20337	RAB3B_HUMAN	-3.74036	2.80786	2.38978	-1.74782	4.39387	2.61144	-2.01206	-1.64293	-1.59366	-1.43252	-1.443	-1.33326	-0.0484365	0.435968	0.24805	-0.322023	0.876025	2.17962	1.05457	-0.0176838	0.900325	0.972754	0.31752	0.46932	FALSE
O00743	PPP6_HUMAN	0.517767	0.835841	0.502321	0.836931	1.43564	0.948655	0.449463	0.973163	0.280738	0.45317	0.530856	0.672877	0.560507	1.61067	1.56857	1.43746	0.870124	0.172863	0.719093	0.275255	0.71199	0.923162	0.319279	0.929507	FALSE
Q5JQC9	AKAP4_HUMAN	9.92807	10.7857	10.2135	11.0565	9.28559	10.5906	8.90391	9.65724	9.36502	10.5992	9.68983	10.2884	8.98745	11.9623	10.3691	10.744	8.07436	7.92748	10.2421	8.25521	10.4361	8.77501	0.319389	1.91742	FALSE
Q7Z4T9	MAAT1_HUMAN	-0.490717	-0.733792	-0.942402	-0.811734	0.218705	-1.17851	-0.182106	-0.623596	-0.482435	-0.749886	-1.23147	-0.746296	-0.81866	-0.934808	-1.81945	-1.10759	0.427093	-0.182767	-1.07812	-2.0799	-0.443887	-1.10353	0.319985	0.153028	FALSE
Q9UKF2	ADA30_HUMAN	1.51171	1.21987	1.31613	1.72148	2.21884	1.06449	1.53937	1.53612	1.39027	1.19395	1.05751	1.27912	-0.473841	3.01402	2.58232	1.98904	1.38274	0.693861	0.000321777	0.170024	0.389147	0.957908	0.32448	18.1689	FALSE
Q9C099	LRCC1_HUMAN	1.55413	1.16642	0.542871	1.29219	2.02214	0.900111	0.562255	0.860942	0.905037	1.45667	0.371008	1.5661	0.00248011	2.58011	2.29233	0.655715	-0.183005	-0.814897	2.12376	-0.310344	0.98071	-0.223124	0.325803	1.2353	FALSE
P13987	CD59_HUMAN	1.6856	-3.37441	2.01421	-3.06459	-5.40432	-3.89287	2.47453	-3.96989	1.19621	1.62571	1.91918	1.65691	2.01779	2.57659	-1.63661	1.28409	-3.93151	3.12387	-2.21781	-0.873415	2.94046	2.86462	0.328751	0.897201	FALSE
Q6IAN0	DRS7B_HUMAN	-1.80083	-2.76087	-2.3133	-3.13389	-7.7792	-3.14729	-1.73727	-3.83444	-2.74318	-1.44714	-3.86125	-2.94915	-3.04422	-1.57681	-1.71115	-2.26999	-4.86471	-2.56745	-2.63661	-1.92291	-3.19482	-1.46067	0.330048	3.27271	FALSE
Q92506	DHB8_HUMAN	-3.75793	-4.26586	-2.81395	-4.81208	-7.02324	-3.75966	-7.27046	-4.51037	-2.54311	-3.40593	-3.51019	-3.98197	-3.8352	-3.84529	-3.39933	-3.31308	-7.79597	-6.27851	-6.16467	-6.84688	-4.68496	-3.4983	0.333438	1.14924	FALSE
Q96I99	SUCB2_HUMAN	-2.54434	-2.67029	-5.01143	-2.25815	-1.20165	-2.36254	-2.57267	-2.29746	-2.57348	-2.66149	-2.61963	-2.27215	-4.70602	-0.777244	-2.59964	-2.7499	-3.94613	-4.48132	-3.44363	-2.93395	-2.96749	-1.64822	0.333596	0.647459	FALSE
Q96M29	TEKT5_HUMAN	3.64899	3.67423	3.67614	3.8714	3.78788	3.87847	4.16753	3.78956	3.10094	3.18432	3.70159	3.8307	3.19179	5.36312	4.20115	5.19982	2.37493	1.97534	2.32004	2.95252	3.47863	2.29469	0.336161	23.8352	FALSE
Q9UBS4	DJB11_HUMAN	-1.50862	-1.33927	-1.12546	-1.43483	0.0405136	-1.83619	-0.943997	-0.762983	-1.36297	-1.71337	-1.39433	-1.08403	-0.537094	-1.9086	-1.6967	-2.45695	-2.10513	0.233418	0.323508	-0.192213	-0.0429756	-0.322859	0.338386	0.978204	FALSE
P62987	RL40_HUMAN	4.89822	4.65693	4.64103	4.45498	-1.23761	4.6065	5.11649	4.81531	4.99066	5.17542	4.84332	4.86959	4.30615	5.50216	4.87962	4.90815	5.02785	4.75599	4.79432	5.12353	4.99131	4.46784	0.338837	2.15685	FALSE
Q8IWZ5	TRI42_HUMAN	1.8229	1.70524	1.09957	1.63151	1.71186	1.36981	0.97875	1.53683	1.61355	2.03963	0.982415	1.71644	-0.00465555	2.3649	2.52411	2.0913	0.113706	-0.760341	2.21106	1.2068	1.45539	0.584248	0.340281	0.501252	FALSE
P56134	ATPK_HUMAN	2.25399	1.83105	1.54093	2.49695	4.36932	2.28455	3.33599	2.28722	2.42069	2.22506	2.00835	2.13538	1.82653	3.54451	2.85719	2.01958	1.32082	2.24753	2.62465	2.50157	1.08006	1.06501	0.341337	1.47987	FALSE
P46777	RL5_HUMAN	-2.43225	-2.35466	-3.9003	-2.24664	-5.296	-4.76856	-6.18711	-2.20256	-1.6389	-1.19281	-1.787	-1.71419	-2.77736	-3.90143	-3.31908	-2.2471	-2.33608	-0.969243	-1.7948	-3.16225	-1.63646	-1.98319	0.341559	19.5869	FALSE
Q8N9F7	GDPD1_HUMAN	-2.41326	-3.16442	-2.01287	-1.95084	-4.26847	-2.60278	-2.68082	-3.1707	-1.83269	-1.96135	-1.99273	-1.817	-1.87793	-0.641628	-0.566555	-2.27871	-1.42123	-3.20598	-2.03755	-5.36408	-1.24693	-1.70468	0.342268	1.11935	FALSE
P48729	KC1A_HUMAN	2.41015	1.42475	1.47716	1.90697	2.9416	1.99721	2.59589	1.53664	1.77075	2.14076	1.69625	1.53507	1.92766	3.1726	2.53128	3.20633	1.54564	1.43452	1.54549	2.54443	2.45495	1.56287	0.347071	24.7107	FALSE
P24539	AT5F1_HUMAN	2.64598	2.52313	3.37475	3.01614	2.21885	2.81637	3.72176	3.14044	3.3742	2.77536	2.99076	3.24858	1.50915	3.25532	4.29608	3.7282	3.23621	2.51787	3.14766	4.29345	2.96095	3.54364	0.34802	1.09794	FALSE
Q9NZ45	CISD1_HUMAN	2.56638	1.26662	2.94686	1.77579	-2.19066	2.44549	3.51913	2.08045	3.04589	2.4765	2.89662	3.037	2.19818	4.57836	2.69544	3.5971	-0.29213	3.42281	2.11719	3.08122	2.70451	3.19909	0.351413	0.721022	FALSE
Q6ZU64	CC108_HUMAN	-0.489152	-0.674783	-0.593287	-0.501215	-0.302991	-0.515557	-0.904304	-0.555129	-0.292187	-0.421374	-0.889414	-0.297952	0.0494719	0.282257	0.409842	-0.284391	-0.191391	-1.22276	-0.881095	-0.857075	-0.717045	-0.365515	0.355127	0.456082	FALSE
O00231	PSD11_HUMAN	2.17456	2.32234	2.39631	2.4377	3.43815	2.41595	2.6041	2.5236	2.47892	2.37107	2.45049	2.40878	2.69521	2.21819	2.77471	2.29675	2.55237	3.08118	2.57323	3.08235	2.3936	2.58341	0.356358	2.22649	FALSE
Q53H82	LACB2_HUMAN	0.64198	2.0863	0.236679	1.7007	1.91753	2.12167	2.45203	1.88157	0.349752	0.582959	1.84107	0.409688	1.50732	2.40312	1.38682	1.68859	2.14554	0.990781	0.799328	1.42368	2.04759	1.96579	0.357102	0.634519	FALSE
Q8WTU0	DDI1_HUMAN	-2.51456	-2.33004	-4.33352	-8.0345	-5.73435	-1.88192	-2.00667	-2.49301	-2.92051	-6.09622	-2.24781	-2.17711	-3.80008	-4.64644	-5.5533	-4.95542	-2.99821	-4.6097	-3.39301	-5.23805	-2.04276	-5.18604	0.357324	2.7349	FALSE
P67870	CSK2B_HUMAN	2.87411	1.9511	2.01917	1.35109	3.12511	1.25465	3.03022	1.69434	2.22608	2.739	2.17058	2.11949	2.36556	2.1614	1.79013	3.12203	0.209044	1.97259	1.79434	0.76089	2.27177	2.69344	0.357748	1.90098	FALSE
Q13939	CALI_HUMAN	6.48978	6.08741	6.13489	6.35527	7.09546	5.98917	6.38885	6.03255	6.61507	6.40429	6.18094	6.71119	5.06748	8.00957	7.57689	7.39765	5.29983	4.40144	5.44888	5.6381	6.52989	4.85483	0.363453	1.60617	FALSE
Q3KQZ1	S2535_HUMAN	-2.55042	-2.72561	-1.97766	-2.73265	-2.37526	-2.87293	-2.86328	-3.08717	-3.13468	-3.45837	-2.78986	-2.719	-2.84911	-2.03841	-5.66644	-2.18887	-2.98003	-2.82158	-2.79631	-3.15569	-3.17499	-2.89991	0.3696	1.8709	FALSE
P67775	PP2AA_HUMAN	-0.134901	-0.174636	-0.0339508	-0.201976	1.26767	-0.225118	0.335367	-0.132037	-0.359744	-0.0970272	-0.0805266	-0.110302	0.0786668	0.55744	-0.345793	0.401485	-0.904541	-0.174539	-0.977836	-0.573925	0.00575376	0.122516	0.369616	0.00271864	FALSE
P56537	IF6_HUMAN	0.770063	0.760387	0.233219	0.382032	-0.362319	0.530422	1.27244	0.620434	0.608083	0.717669	0.735476	0.399931	0.825505	0.725817	0.769913	0.987374	0.383578	0.13596	-0.321284	-0.313385	0.288377	0.427123	0.371922	5.29645	FALSE
O60884	DNJA2_HUMAN	-0.279462	-0.245059	0.808664	-0.503823	0.778275	0.412156	-0.0661731	0.11809	0.0149661	-0.326456	-0.603308	0.224528	0.690196	-0.359724	-0.586819	-0.241381	0.00845209	-0.0659796	-0.957047	-1.29228	-0.203915	1.04032	0.375291	0.285448	FALSE
Q9UIC8	LCMT1_HUMAN	-1.88835	-2.73021	-4.48594	-2.7832	-0.958696	-2.20872	-4.74425	-3.31342	-2.24106	-2.70634	-5.42752	-4.4155	-3.66452	-4.37076	-4.45034	-2.73354	-2.92909	-2.2135	-4.01912	-3.52099	-2.53666	-5.99879	0.37548	1.64487	FALSE
Q9UGV2	NDRG3_HUMAN	0.104326	0.0627403	-0.30478	-0.567577	-4.15548	0.259857	-0.18897	-0.708748	0.652659	0.554914	0.182824	-4.05908	0.0400736	-2.07563	-1.07783	-1.43097	-2.11361	0.592589	-1.58257	-1.91895	-1.65159	-0.891992	0.37557	0.280387	FALSE
Q8IVD9	NUDC3_HUMAN	-2.80379	-1.34782	-6.22138	-1.619	-5.73663	-6.8822	-4.85629	-1.80369	-5.59841	-4.15244	-5.36437	-4.09323	-3.39724	-6.77944	-5.09784	-6.10034	-3.45399	-6.12499	-3.58178	-3.01855	-6.47323	-4.60742	0.380666	1.385	FALSE
P52565	GDIR1_HUMAN	0.614787	-0.428836	0.301437	-0.44939	2.15866	0.225411	0.963982	0.220727	0.385708	0.648566	0.350649	0.27296	0.328908	0.477468	0.432158	1.27659	0.433419	1.86621	0.129902	1.19682	0.689928	-0.0155269	0.383474	0.20982	FALSE
Q9H4Y5	GSTO2_HUMAN	0.0767832	-0.579581	0.197178	0.38628	-2.19852	0.548947	0.770139	0.469575	-0.593306	-0.126554	-0.301401	0.404699	-1.13412	1.44096	1.44811	1.10138	-0.914138	-1.56165	-0.200601	-4.19059	-1.45757	-0.254993	0.383673	1.44259	FALSE
O75928	PIAS2_HUMAN	-2.19658	-2.60393	-0.885374	-1.29697	-2.24669	-0.706563	-1.3973	-0.820632	-1.91064	-3.03067	-2.31282	-0.89738	-1.41488	-1.35457	0.0647867	-1.6147	-1.27601	-2.88845	0.716253	-2.44132	-1.50872	-1.6992	0.384256	1.76816	FALSE
Q14409	GLPK3_HUMAN	1.08645	0.967131	-0.0341576	1.1468	1.86378	0.181861	1.97371	1.36421	1.46846	0.999198	-0.122224	1.16715	0.261971	1.22756	1.58377	1.4528	1.24554	0.730614	-0.430686	1.19122	0.0249073	0.142686	0.384562	3.35825	FALSE
Q9UJ70	NAGK_HUMAN	0.773749	1.05277	0.688751	0.969992	1.82828	0.982828	1.20185	1.01364	0.673567	0.75439	0.883217	0.718041	1.06202	1.13812	1.05821	1.35989	1.49947	1.4537	0.653414	0.996543	0.82389	0.74099	0.385039	1.05591	FALSE
O76094	SRP72_HUMAN	-3.29536	-4.45921	-3.12346	-3.12399	-3.17375	-2.83505	-3.30035	-5.12618	-4.24967	-4.49188	-4.68795	-3.6122	-3.55295	-3.85694	-2.64	-3.91764	-2.99719	-3.39243	-4.12646	-4.65205	-2.76148	-3.32815	0.388503	3.10153	FALSE
Q9Y4L1	HYOU1_HUMAN	4.44764	4.22292	3.8814	4.34997	5.16539	4.38707	4.8405	4.57257	4.64775	4.59031	4.57873	4.82816	5.06307	3.45716	4.23096	4.3495	4.21442	5.95498	4.74379	5.36407	4.43252	5.79484	0.38951	7.33878	FALSE
P08670	VIME_HUMAN	-5.04491	-1.81267	-3.5498	-1.78225	-5.44432	-3.84543	-4.13666	-6.26263	-2.59925	-2.89808	-2.98013	-1.65744	-2.4099	-2.30043	-3.02884	-3.79589	-3.8173	-2.57773	-3.97379	-4.17025	-2.07918	-2.2088	0.393923	4.06088	FALSE
P57678	GEMI4_HUMAN	-0.677383	-0.270352	4.60679	0.046307	-1.5423	-0.624917	4.73699	-0.818058	4.79554	-0.445436	-0.651892	4.32275	1.74198	3.00908	-0.203665	4.52705	1.27663	4.03525	1.22132	2.78581	1.84032	-0.699318	0.396836	2.07463	FALSE
Q9NXE4	NSMA3_HUMAN	1.00655	0.948759	0.58977	0.958942	1.6827	1.12792	0.969575	0.959217	0.904338	0.973419	0.722734	0.846876	-0.302681	0.814488	1.58681	1.57426	1.16818	0.0958083	0.783468	0.878973	0.559397	0.957562	0.400802	0.704671	FALSE
O43760	SNG2_HUMAN	-3.57677	0.0709603	-1.50552	0.0398486	-3.74933	-0.27776	-5.59024	-6.13049	-1.44276	-2.41317	-1.62941	-1.77361	-1.09561	-2.99147	-0.824464	-3.52492	1.0048	-3.71436	-2.53598	-1.16178	-1.38556	-0.386732	0.402116	5.48606	FALSE
Q9Y6B6	SAR1B_HUMAN	1.04485	0.260148	1.542	0.611244	-3.81061	1.00895	1.07208	0.604057	1.42207	0.951699	1.47036	1.56783	1.16801	1.01991	1.30597	2.57916	-0.91317	1.09147	0.271928	1.35732	1.45274	1.65119	0.405347	2.29206	FALSE
O75477	ERLN1_HUMAN	-3.92313	-2.56279	-7.62343	-2.20367	-3.35893	-2.38206	-4.08666	-2.33958	-4.8957	-4.96339	-5.28325	-3.94788	-3.35602	-2.69969	-2.79111	-3.3113	-2.06383	-8.14233	-1.83992	-1.44814	-4.34781	-3.42174	0.410922	3.53358	FALSE
Q99598	TSNAX_HUMAN	-0.897632	0.0322843	-0.302961	-0.0609886	-2.66566	0.0298822	-1.34796	-0.345002	-0.940757	0.0546064	-0.679696	-0.812345	-1.73782	0.0547206	-0.0485221	-0.532565	-1.44323	-1.48768	-0.889641	-0.0553429	-0.982094	-2.32884	0.412928	0.308518	FALSE
Q5JRM2	CX066_HUMAN	-3.73591	-5.15656	-3.21225	-4.86552	-10.1625	-4.94257	-6.43524	-5.34002	-4.32639	-4.20532	-4.54388	-3.69241	-4.81952	-3.46607	-4.24742	-3.25795	-7.19375	-4.4648	-5.09537	-4.52614	-2.59142	-5.15044	0.414522	1.86185	FALSE
P26583	HMGB2_HUMAN	-3.18339	-1.31135	-1.55962	-2.96005	-4.11176	-2.02103	-1.99987	-1.85173	-1.67917	-3.61981	-1.44113	-2.23657	-1.154	-2.60364	-2.18235	-2.13278	-1.20807	-3.74301	-0.0806293	-1.09693	-3.34523	-2.19535	0.418533	0.722266	FALSE
Q8NBX0	SCPDL_HUMAN	6.49055	5.25919	6.26313	5.72447	5.17828	5.76558	7.03995	5.48567	6.72052	6.45741	6.37525	6.03094	5.29239	6.82551	6.01843	6.47847	5.16668	5.41133	5.66268	5.91766	5.69833	6.20129	0.420299	3.11626	FALSE
O95870	ABHGA_HUMAN	-0.0811824	-0.163111	0.0507912	-0.13873	0.925586	0.149949	0.571685	0.140642	0.311567	0.0516292	-0.029568	0.127934	0.034057	0.161846	0.960854	0.184026	0.172315	-0.430058	-0.092603	-1.11415	-0.37674	0.531144	0.420778	0.0544315	FALSE
Q14997	PSME4_HUMAN	2.19856	2.36076	1.4071	2.35562	2.32696	2.46573	2.4123	2.51697	2.37533	2.22185	1.6931	1.84837	2.12394	2.55903	3.24368	2.82562	1.85879	1.27182	2.3378	3.19519	1.85143	2.26789	0.423443	1.85173	FALSE
Q9NRG7	D39U1_HUMAN	0.16903	0.215996	0.928123	0.686441	0.473115	0.99028	0.430105	0.373572	0.223185	0.165011	0.547795	0.549808	-0.6368	1.35864	-0.499806	1.43267	-0.233273	-1.08704	0.426309	1.62818	0.707093	-0.773205	0.42494	0.370773	FALSE
P84085	ARF5_HUMAN	-4.40102	-4.37046	-2.34187	-5.51784	-7.74736	-6.22891	-5.59959	-5.93662	-1.92441	-3.22188	-2.80357	-2.42608	-2.29181	-3.20968	-4.48193	-3.62664	-3.43179	-5.23852	-6.08038	-5.74974	-1.84186	-1.79526	0.426453	2.47094	FALSE
P68871	HBB_HUMAN	3.52239	2.00999	-0.251215	1.83364	3.14135	4.67082	-0.679485	0.911442	-1.05985	2.87486	0.403655	1.37072	-0.200727	0.338947	3.60691	-1.86069	2.51495	2.15934	1.58811	0.773922	0.554296	0.30994	0.426961	1.11746	FALSE
P53007	TXTP_HUMAN	0.0972112	-0.146595	1.05332	0.330018	1.04862	0.596724	0.286077	-0.0462918	1.04305	-0.00684776	0.890991	0.480582	0.331455	1.78486	1.86287	0.377895	0.372424	-1.27443	1.13251	2.17625	0.876479	-0.248753	0.430747	0.545982	FALSE
Q86YN1	DOPP1_HUMAN	-1.31114	-4.3011	-2.4389	-1.06828	-5.05069	-5.47688	-0.64136	-1.4154	-3.63961	-2.57455	-2.41003	-1.67442	-2.30479	-7.46409	-2.24541	-2.36716	-5.74876	-2.15513	-0.59215	-3.18391	-3.91194	-2.84906	0.430855	2.09735	FALSE
Q9Y371	SHLB1_HUMAN	0.622722	0.477073	0.177096	0.949672	0.261646	0.736263	0.266641	0.925092	0.462261	0.2894	0.853608	0.377435	0.549572	0.954996	0.897408	1.08287	0.885317	0.386547	0.0468458	0.737869	0.0665857	0.827526	0.431763	0.404173	FALSE
O00217	NDUS8_HUMAN	-0.42891	0.249009	-0.658048	0.110882	0.562597	-0.383096	0.221444	0.472059	-1.42826	-0.919312	-0.86835	-0.380342	-0.71325	-1.26926	-0.449142	0.145025	0.20848	-0.114883	-0.577708	-0.187491	-1.70119	-0.294519	0.437601	3.88131	FALSE
P27797	CALR_HUMAN	4.16611	3.2386	3.30442	2.80644	4.14282	3.35223	4.11956	3.60623	3.98096	4.33108	4.02557	4.10059	3.96039	3.0904	2.32919	5.07528	3.66727	4.41357	3.78725	4.81555	3.96328	4.81938	0.437959	2.15316	FALSE
P48735	IDHP_HUMAN	-2.33172	-1.50731	-2.19201	-1.12349	0.0255163	-1.79449	-1.47227	-1.41662	-1.80199	-2.64349	-1.38074	-1.39938	-2.11008	-1.36053	-1.41142	-1.75418	0.615336	-1.8464	-1.49731	-2.28039	-0.974469	-0.690119	0.438134	1.19232	FALSE
Q8WWF3	SSMM1_HUMAN	-1.51045	-1.4989	-1.92401	-1.82636	-5.16417	-1.80307	-3.72536	-2.02923	-1.61539	-1.75268	-1.84577	-1.72247	-3.36844	-1.90746	-0.969171	-1.85713	-3.75889	-4.14678	-1.24062	-2.4691	-1.70967	-4.56334	0.441055	1.12035	FALSE
P05141	ADT2_HUMAN	2.20643	1.44335	2.09661	2.22807	3.73797	2.07704	2.83379	2.01068	2.57315	2.13571	2.32003	2.05998	1.4619	3.52934	2.90707	2.15452	1.65809	1.30292	2.07904	2.4288	1.66948	1.84192	0.446023	9.32012	FALSE
P22612	KAPCG_HUMAN	1.52695	0.951973	1.16872	1.68127	0.53976	1.37872	1.40145	1.00429	1.31405	1.35326	1.28052	1.54514	0.860942	0.714374	1.74926	0.762549	-0.0502449	1.05789	0.482618	2.25317	2.23862	0.716746	0.453093	0.793347	FALSE
O14980	XPO1_HUMAN	2.33463	2.67186	1.7798	2.7146	3.01145	2.66039	2.56252	2.88495	1.72673	2.20614	1.90626	2.42327	2.6732	2.42175	3.19544	2.69007	3.03915	2.00461	2.04349	2.41876	1.97897	3.03953	0.45315	1.32644	FALSE
Q14990	ODFP1_HUMAN	3.5444	-2.88274	1.90349	-1.1765	-1.42124	0.417088	0.974035	-0.844991	2.24222	3.40923	3.6788	3.20844	3.37769	5.99297	2.62514	2.49973	-1.51598	-1.20337	1.7685	-1.13633	3.65335	2.4679	0.454388	0.494015	FALSE
Q8WVD3	RN138_HUMAN	-1.89838	-1.98903	-6.56675	-2.11837	-1.26821	-2.21111	-2.50783	-1.58073	-2.22866	-2.15549	-2.32034	-2.67166	-1.98279	-1.11581	-0.523178	-1.98577	-2.72533	-3.75293	-1.03706	-1.03905	-3.45946	-2.90246	0.455985	24.6682	FALSE
Q7L2H7	EIF3M_HUMAN	-2.43626	-2.09816	-3.58019	-1.6062	-1.70551	-2.16711	-3.16007	-1.9934	-5.33634	-4.02807	-3.43005	-3.70092	-2.20225	-1.63338	-6.1313	-2.65773	-1.42735	-2.597	-1.6438	-2.5718	-2.69765	-1.82146	0.459103	1.27947	FALSE
A6NEK1	ARRD5_HUMAN	0.403621	0.515936	-0.211997	0.41611	0.27159	0.159033	-0.499171	0.449287	0.12384	0.20622	-0.145317	0.294625	-0.553526	0.933776	1.44915	0.790885	0.561444	-0.885569	-0.219783	0.586873	0.773753	-0.0335064	0.459398	0.150421	FALSE
Q8IYV9	IZUM1_HUMAN	1.50979	1.77029	0.979269	0.908498	-1.20406	1.16731	0.862764	0.901772	0.71974	1.22432	0.500457	0.617054	-0.137358	1.35778	2.099	0.829675	0.51942	-0.31946	0.417074	0.087161	0.267374	0.852482	0.466457	1.76986	FALSE
Q9NQE9	HINT3_HUMAN	0.154211	0.355226	-0.330849	0.194988	-1.88667	0.100833	0.312732	0.0953105	-0.231371	-0.10819	-0.215206	-0.106944	-0.259308	0.775873	0.888014	0.606905	-1.12334	-0.0286981	-0.494278	-0.211395	0.403991	-0.0256512	0.468858	0.426817	FALSE
Q9H0C2	ADT4_HUMAN	3.79217	4.02821	3.55353	4.05979	3.31995	3.66837	4.38543	4.3878	3.84784	3.56514	3.38545	3.89598	3.57432	5.3858	4.74195	4.11383	3.2033	2.78152	4.25249	4.82839	4.27156	3.04629	0.47422	1.87773	FALSE
Q9BRA2	TXD17_HUMAN	-1.07298	-0.82942	-6.62241	-0.882043	-0.255273	-1.16856	-1.11502	-0.728308	-1.38988	-1.11197	-1.24745	-0.892959	-1.0766	-2.36922	-1.65119	-1.78722	-1.61495	-1.43553	-1.43563	-1.43549	-3.17763	-2.47089	0.478348	1.32722	FALSE
P35613	BASI_HUMAN	-0.416541	0.131611	-0.126333	0.0997976	-5.35788	-0.186852	0.404726	0.480187	0.0436184	-0.526954	-0.217211	0.158445	-0.287933	1.59232	1.28614	0.874445	-4.66905	0.246293	0.103797	0.134421	0.605549	0.638364	0.478693	0.512491	FALSE
Q6ZU69	F205A_HUMAN	0.435621	0.610697	0.85196	1.31467	2.42343	0.551244	1.13084	0.603626	0.95923	0.692178	0.612108	1.29519	-0.136504	2.95937	2.77974	2.13936	0.249389	-0.361647	1.80816	1.58362	1.08353	0.253202	0.478918	1.48531	FALSE
Q66GS9	CP135_HUMAN	-2.2301	-2.22264	-1.99347	-2.28667	-5.36064	-2.64026	-2.16653	-2.31381	-2.26607	-2.10625	-1.96087	-2.32127	-2.79441	-1.66494	-2.30066	-2.51883	-3.00778	-3.51382	-3.67956	-2.51989	-2.23859	-3.09275	0.482822	3.32471	FALSE
Q8IYT1	FA71A_HUMAN	3.94638	2.86714	4.60196	3.44215	4.22852	3.574	4.26716	3.26413	4.34417	3.89679	4.53626	3.90283	2.51018	5.44395	5.27117	5.38618	2.586	3.46129	3.54497	4.69486	5.48205	3.42442	0.483739	5.39726	FALSE
Q9BUP3	HTAI2_HUMAN	-0.895458	-1.09258	-1.30171	-0.845325	0.44099	-1.03606	-0.550377	-1.14808	-0.947888	-0.817358	-1.15365	-0.804862	-1.42771	-0.517503	-0.993706	-0.0702406	-0.613171	-0.592852	-1.2288	0.0566128	-0.495382	-1.14484	0.48415	0.486538	FALSE
Q9BTX1	NDC1_HUMAN	-0.164444	0.0628595	-0.649472	-0.178886	-0.45288	0.0270703	-0.424918	0.140812	-0.762185	-0.699628	-0.350924	-0.21425	-0.997473	-0.0103142	-0.43293	-0.698299	-1.72291	-0.658666	0.0254416	1.29094	-0.770041	-0.845285	0.485949	0.515855	FALSE
Q9HC21	TPC_HUMAN	1.56847	1.30919	1.74533	1.93397	3.06464	1.80956	1.97186	1.45131	1.99618	1.63663	1.75588	1.70414	0.669973	2.05808	2.69234	2.49435	1.47921	0.361353	1.3863	2.74916	1.29022	1.14278	0.487163	3.17958	FALSE
Q9NTJ5	SAC1_HUMAN	-2.35022	-2.01653	-2.20664	-0.834073	-0.980914	-2.18779	-3.61581	-1.73456	-0.964274	-2.81615	-1.58714	-1.39286	-3.23371	-0.614146	-0.622334	-3.88286	-2.59065	-1.96532	-0.47171	-0.706628	-1.46528	-0.185186	0.492732	64.5318	FALSE
Q13630	FCL_HUMAN	-2.04292	-2.37241	-2.37482	-2.61737	-9.05145	-2.70538	-3.27196	-2.86005	-2.08403	-2.19479	-2.46061	-2.98879	-2.49017	-2.63646	-2.8127	-1.84079	-4.04899	-2.49799	-2.21178	-2.98955	-2.99144	-1.90204	0.49335	1.46366	FALSE
Q96JQ2	CLMN_HUMAN	2.0524	1.76097	2.03871	2.39998	3.2047	1.92411	1.64067	1.42247	1.28419	2.05302	2.23256	2.60745	1.13698	1.38064	2.40144	2.33633	1.60733	1.73913	1.63779	3.42968	1.41247	1.67939	0.500279	5.3566	FALSE
P50402	EMD_HUMAN	0.35639	0.31661	-0.965571	-0.5105	-5.22871	-1.15364	-0.834058	-0.553912	-0.38089	0.29733	-1.15596	-0.401039	-2.42186	0.155558	-1.27135	-0.544811	-2.04003	-1.88324	-0.770426	-0.477063	-0.935496	-1.92179	0.502965	2.55963	FALSE
Q9H503	BAFL_HUMAN	-1.40881	-0.0337425	-2.65508	-0.148615	-4.04331	-0.0852916	-3.36899	-0.0839312	-6.49332	-6.72912	-3.23849	-2.7444	-0.924397	-0.294883	-4.89296	-3.8868	-2.32986	-2.49307	0.381084	-0.666716	-2.22626	-2.5277	0.507217	1.61772	FALSE
Q9HAT0	ROP1A_HUMAN	6.0245	5.09392	5.37683	4.9296	2.92901	5.13449	4.47144	4.27258	5.26548	5.91253	5.10171	5.82695	5.02517	5.86524	5.61212	5.64232	3.51328	4.08968	3.73529	3.88084	5.11318	5.314	0.508782	3.60067	FALSE
P02647	APOA1_HUMAN	-6.21623	-3.03795	-3.64146	-3.6283	-0.577674	-4.01956	-3.95845	-2.80824	-2.84928	-5.07158	-4.71123	-3.28237	-1.16133	-4.38689	-5.42285	-5.37433	-2.2237	-0.466819	-2.33999	-4.95501	-3.65763	-1.93512	0.508916	4.60086	FALSE
Q5JQC4	CT47A_HUMAN	-0.897739	0.134343	-1.13745	0.715703	1.3585	-0.0479299	0.291639	0.435693	0.0976393	0.108143	-0.249768	-0.314399	1.05942	-0.232199	-0.0736095	0.0758185	0.268929	0.596777	0.0488613	1.17128	-0.0223777	-0.687632	0.512562	0.0277251	FALSE
O14683	P5I11_HUMAN	-0.499186	-0.902867	-1.26719	-1.09241	-3.27659	-1.4955	-1.45402	-2.34801	-1.22073	-0.0980038	-1.46926	-0.800437	-1.85401	-1.39836	-1.26747	-1.66712	-2.22738	-2.38407	0.119494	-2.85752	-0.931997	-1.1576	0.51865	1.97756	FALSE
Q86VQ3	TXND2_HUMAN	-3.626	-0.487577	-2.02947	-0.620895	-4.04426	-1.96301	-2.50172	-0.432211	-5.02398	-3.11649	-3.55555	-2.37062	-0.186265	-4.2009	-2.60642	-3.4812	-3.23016	-3.78065	-2.97518	-2.99611	-1.90605	-3.17334	0.519975	1.12357	FALSE
P61019	RAB2A_HUMAN	5.58057	5.1905	5.27778	4.92309	5.5404	4.88012	5.68898	5.14533	4.73279	5.02927	4.98522	5.19133	3.99363	6.02854	4.78212	5.99004	3.92116	4.90464	4.50659	5.25646	6.10447	4.70463	0.527613	4.78431	FALSE
Q8N0X4	CLYBL_HUMAN	-3.21377	-6.45763	-3.96808	-3.30769	-1.92386	-3.74497	-3.48589	-3.61372	-3.31265	-3.74017	-3.47945	-4.60483	-3.41749	-5.88749	-4.23313	-4.68483	-0.636285	-5.43118	-3.68331	-1.81432	-6.54181	-5.0501	0.527738	8.48294	FALSE
Q99623	PHB2_HUMAN	3.49465	2.64079	3.29938	3.66001	3.90904	3.09996	3.83162	2.40132	3.42198	3.3493	3.22752	3.45957	3.2007	3.228	3.12366	3.05338	3.30588	4.54171	3.03036	5.61137	2.87891	3.03594	0.528683	10.4121	FALSE
P80303	NUCB2_HUMAN	0.665368	-0.343283	1.05261	-0.393824	2.5133	-0.573164	0.138289	-0.353435	0.332777	0.673289	0.843019	0.771814	0.782332	-0.424682	-2.14675	-1.33313	-1.1725	3.65619	0.384399	-1.42121	0.694993	1.77647	0.531948	0.247945	FALSE
A0MZ66	SHOT1_HUMAN	-2.26517	-3.69679	-2.02312	-3.30497	-7.66623	-5.04045	-6.24988	-5.93186	-2.01822	-2.09031	-4.43288	-2.16174	-3.15408	-2.41016	-5.10475	-4.44894	-3.12659	-4.02488	-2.32011	-3.69293	-3.09805	-3.45309	0.533151	2.29559	FALSE
Q9Y333	LSM2_HUMAN	-1.91082	-1.49742	-2.8762	-1.64421	-1.34374	-1.37543	-1.92524	-0.155109	-3.55902	-2.50112	-2.14895	-2.22364	-1.78486	-1.5136	-1.5028	-1.5818	-1.42293	-1.93533	-2.67509	-0.196063	-1.98488	-2.59728	0.539272	0.741934	FALSE
Q8NHS0	DNJB8_HUMAN	1.95262	1.72811	2.1783	1.70662	-3.14369	1.72603	2.89073	2.43548	2.64313	1.95986	2.01404	2.23198	0.99186	1.81982	1.53064	2.16277	0.461645	1.95636	0.822154	0.985854	1.63912	1.40209	0.55139	9.89734	FALSE
Q8NA56	TTC29_HUMAN	-2.6478	-3.18153	-2.12928	-2.87438	-6.71649	-3.12003	-4.58512	-2.88231	-1.6028	-1.46513	-2.47014	-3.61231	-2.94673	-1.97612	-4.28293	-4.5725	-2.77087	-5.28971	-5.70724	-1.30987	-2.24623	-3.70263	0.551991	2.95474	FALSE
P62495	ERF1_HUMAN	-1.43219	-2.3149	-2.12186	-1.67363	-0.463226	-2.11558	-1.54603	-1.81338	-1.77005	-1.18706	-1.5033	-1.8408	-1.42586	-2.54107	-2.01894	-1.13948	-2.15006	-1.28922	-1.51649	0.026143	-1.81219	-1.06279	0.552748	0.662917	FALSE
Q8TCU4	ALMS1_HUMAN	-0.788871	-1.33118	-1.78252	-1.82687	-3.18764	-2.27382	-1.94702	-1.13664	-1.29355	-0.777996	-0.94906	-0.866189	-2.63454	-0.329269	-0.0588071	-0.640292	-1.99901	-2.14732	-0.162913	-1.50234	-0.91868	-2.53381	0.554002	1.08658	FALSE
Q71UI9	H2AV_HUMAN	0.559526	1.04398	1.65462	0.379979	-2.31888	1.32877	0.807252	2.55902	2.64349	1.41296	1.44362	1.36392	1.98417	0.804509	0.729007	1.36454	0.0183895	2.41162	2.27331	1.75091	2.88437	-0.449715	0.55754	25.4273	FALSE
Q9UIA9	XPO7_HUMAN	3.28679	3.62407	2.97978	3.53401	3.58868	3.48207	3.27511	3.64111	3.27711	3.19171	3.00705	3.42348	2.58233	3.47759	4.28861	3.90237	3.63649	2.23433	2.51205	2.87813	3.4921	3.37701	0.557811	1.45573	FALSE
P06865	HEXA_HUMAN	0.69692	0.556577	-0.00201432	0.321936	1.30041	-0.182987	-0.00650287	0.00673014	-0.54752	0.602215	-0.383653	0.266381	0.705587	0.0283542	-0.517714	-0.898961	1.00987	2.12713	0.77113	-0.545474	0.280339	1.07603	0.559407	0.120295	FALSE
Q4G0P3	HYDIN_HUMAN	-1.05271	-0.84299	-0.894881	-1.13699	-2.19111	-1.20955	-1.82249	-0.813183	-1.4209	-1.29798	-1.59264	-1.18261	-2.14769	-0.980469	0.237109	-1.61572	-0.565673	-2.49653	-1.41467	-1.81106	-1.73518	-1.93856	0.559434	2.46961	FALSE
Q99963	SH3G3_HUMAN	-0.0630744	-0.150929	0.261168	-1.07851	-2.37039	-0.52538	-0.841215	-0.233246	0.591052	0.113417	-0.00470265	-0.0795019	-0.806203	0.851498	0.994629	0.620054	-1.60015	-1.31041	-1.45973	0.506604	1.43243	-0.457927	0.559954	0.465177	FALSE
Q96FJ2	DYL2_HUMAN	5.35733	-2.87926	5.66722	-2.8486	-1.88954	-0.367361	5.66257	-2.689	5.55158	5.66534	5.49838	5.59428	2.53972	4.10775	-0.799054	4.43345	-1.81347	3.57516	-1.34232	-1.80536	4.10652	1.82517	0.561373	3.47137	FALSE
P10253	LYAG_HUMAN	0.424719	0.812313	0.0805429	0.681308	0.376621	0.449568	0.301582	0.686635	0.0840607	0.257082	0.0407567	0.381232	0.168503	-1.41353	-0.124742	-1.10785	1.08669	2.05804	0.090985	1.03784	-0.111013	0.342096	0.565203	0.45254	FALSE
O96008	TOM40_HUMAN	-1.45344	-1.06312	-1.02826	-0.971223	-5.77743	-1.14989	-0.935065	-0.939599	-1.29021	-1.61578	-1.39819	-0.83766	-1.37442	-0.143516	0.00421939	-0.607734	-1.0356	-2.4085	-1.71287	-1.75581	-2.2304	-1.27178	0.56839	2.92752	FALSE
Q9HCP0	KC1G1_HUMAN	-2.81298	-4.15347	-5.05093	-2.95133	-3.09562	-3.20326	-3.48436	-3.66846	-3.88473	-2.73207	-6.19341	-4.87018	-3.85928	-3.77338	-3.48369	-3.6483	-4.19678	-4.47567	-3.70622	-1.79593	-2.51311	-4.57364	0.572878	1.58218	FALSE
P13667	PDIA4_HUMAN	2.58139	2.38229	2.46921	2.61166	1.16034	2.88092	3.67419	2.44424	3.31561	2.99884	2.9062	2.94781	2.81999	0.98083	1.36019	3.28399	2.96363	4.18478	4.53294	2.53904	3.64299	2.81824	0.573433	7.8202	FALSE
Q8N4L4	SPEM1_HUMAN	0.303237	0.0778955	-0.123978	0.133405	1.26466	-0.177284	0.110748	-0.29491	0.422495	0.958057	-0.389777	0.682028	-0.469401	1.18808	1.07781	0.838489	-1.45439	-1.02323	1.343	-0.196288	0.488056	-1.30353	0.575673	0.166951	FALSE
Q969R2	OSBP2_HUMAN	-2.42354	-2.759	-2.61879	-2.86621	-4.7203	-2.85507	-4.9005	-2.4064	-1.48856	-2.16951	-7.17311	-2.35421	-2.57564	-4.82358	-3.12059	-2.60637	-3.79742	-3.90799	-3.58356	-2.55045	-5.22306	-3.31942	0.576993	1.84351	FALSE
O95168	NDUB4_HUMAN	-1.0546	-1.04023	-0.729998	-0.350072	-1.20666	-0.484553	-0.537897	-0.625888	-0.664563	-1.05428	-0.973479	-1.10723	-1.48912	-0.830843	-0.699793	-0.445558	-1.28241	-0.548194	-1.37486	0.132548	-1.61589	-1.0542	0.581182	0.366362	FALSE
Q8TF05	PP4R1_HUMAN	-0.00358487	-0.307194	-0.525304	-0.116187	0.929214	-0.723384	-0.377232	0.0478464	-0.546941	-0.284448	-0.580886	-0.227506	-0.465461	-0.601986	-0.000949654	0.384098	0.180384	-1.10787	-0.728573	-0.897258	-0.48747	0.318894	0.582731	0.358794	FALSE
Q8TBY9	WDR66_HUMAN	-3.49871	-2.65173	-7.03929	-2.52985	-1.83693	-2.76875	-3.61761	-2.40589	-6.55122	-3.89169	-4.61983	-4.3208	-4.53354	-4.11811	-2.65916	-5.04064	-3.64513	-5.04246	-3.66706	-4.06282	-3.99023	-4.43482	0.583961	1.70897	FALSE
Q13085	ACACA_HUMAN	-3.23585	-3.47113	-2.85921	-3.17751	-3.09986	-1.91078	-6.89435	-2.99442	-3.53884	-3.71154	-3.81495	-3.17156	-2.74828	-3.61807	-3.2013	-4.5417	-3.6572	-2.69772	-2.52336	-2.14179	-4.7897	-2.45221	0.584595	0.948817	FALSE
O15145	ARPC3_HUMAN	-1.36845	-0.851766	-1.82399	-1.10586	1.07417	-1.08059	-1.23186	-1.03652	-1.53755	-1.24442	-1.14918	-1.22661	-0.954909	-1.81317	-1.95365	-1.52363	0.399147	-1.02048	-1.37292	-0.313419	-2.09755	-1.60306	0.585208	0.46994	FALSE
Q5XUX1	FBXW9_HUMAN	-2.86712	-2.1079	-3.58022	-2.52968	-1.84036	-2.70983	-3.0799	-2.45156	-6.52137	-2.84558	-6.06293	-6.80671	-6.05205	-2.73946	-2.25393	-3.28199	-1.98772	-3.41167	-3.84612	-3.34676	-2.6781	-2.97957	0.587602	1.61358	FALSE
Q8NFF5	FAD1_HUMAN	-2.10446	-1.91706	-6.31048	-1.56507	-0.207958	-2.19345	-1.62704	-1.68867	-1.82997	-1.84926	-2.62127	-2.7877	-2.14407	-1.94125	-1.73297	-1.88603	-2.02922	-2.36658	-1.87031	-1.07445	-2.6059	-2.02788	0.590835	0.851652	FALSE
Q969V4	TEKT1_HUMAN	3.66121	3.37881	3.8665	3.51468	1.18138	3.23743	3.75334	3.52597	4.10131	3.69928	3.61299	3.81082	3.51808	4.96215	4.52522	4.6482	3.78005	3.06428	2.15154	2.0803	3.66886	4.0679	0.591976	4.10451	FALSE
Q9P0J1	PDP1_HUMAN	-2.70484	-1.66945	-3.27655	-1.63885	-1.01553	-1.86298	-2.15296	-1.46589	-3.67536	-3.26856	-3.41553	-2.53165	-3.13844	-2.6503	-2.24876	-2.9965	-2.25675	-3.20104	-2.57887	-0.739086	-3.42989	-2.55964	0.598182	4.48069	FALSE
Q68CQ1	MROH7_HUMAN	-1.97483	-2.73821	-1.74728	-2.34105	-7.53539	-2.88299	-4.74553	-3.65607	-3.26188	-1.54692	-2.0537	-3.37396	-2.68158	-2.37948	-2.40847	-3.00955	-2.48596	-3.79022	-3.52599	-3.75622	-1.96615	-2.66384	0.609882	1.15844	FALSE
O75969	AKAP3_HUMAN	9.12029	8.44875	9.18808	9.16085	9.5942	8.77483	8.132	7.74027	8.6073	9.39123	8.6508	9.17811	8.18081	10.0797	8.97681	9.88916	7.52133	7.48584	8.21351	8.88351	9.4457	8.01067	0.613285	3.04457	FALSE
O75352	MPU1_HUMAN	-1.01345	-2.6263	-1.38375	-2.62693	0.062503	-2.68392	-1.2977	-2.59094	-1.25605	-0.778347	-1.39134	-1.28278	-1.57213	-1.05545	-1.2555	-0.373899	-1.66764	-1.91193	-1.78809	-2.19142	-1.95789	-0.226196	0.615558	0.432655	FALSE
Q96LP2	FA81B_HUMAN	-1.38672	-0.8201	-3.78982	-0.860943	-0.533706	-1.57411	-1.58935	-0.704026	-3.8753	-2.39929	-2.6041	-1.85516	-0.699385	-0.593701	-0.982119	-0.979226	-1.73896	-2.50573	-1.57326	-1.50922	-2.13685	-3.38818	0.619136	1.21748	FALSE
Q96N06	SPT33_HUMAN	-1.41269	-1.31767	-0.926386	-0.699081	-0.803504	-0.605943	-1.29003	-0.671479	-2.02176	-1.63	-1.36028	-1.70393	-2.08549	-2.51249	-1.52571	-1.68842	-2.03805	-0.849927	-0.63483	-1.32491	-0.987622	0.235122	0.621863	0.81545	FALSE
Q9BXA7	TSSK1_HUMAN	-0.960704	-1.27676	-1.05899	-4.13625	-1.62976	-1.64148	-2.28265	0.785957	-1.38956	-1.31715	-1.22527	-1.18027	-1.99607	-0.73832	-3.74594	-0.811794	-4.01887	-3.35841	-0.872314	0.18116	-0.10429	-1.72152	0.62868	0.943008	FALSE
P05164	PERM_HUMAN	-3.39969	-1.66585	-4.30096	-1.44686	3.55112	-3.14279	-4.11209	-5.79946	-3.62774	-2.92823	-3.7012	-1.19795	-1.24501	-1.65689	-3.47912	-5.47166	3.40189	0.81801	-3.98649	-3.69561	-1.89477	-4.08223	0.631713	1.37618	FALSE
Q8N5M9	JAGN1_HUMAN	-0.68624	-1.75664	-1.5666	-1.41748	0.398276	-1.39625	-0.88435	-1.54827	-1.10854	-0.918688	-1.23905	-1.23948	-1.24329	-0.224032	-0.509429	-1.12017	-1.23961	-1.75301	-0.591547	-2.25244	-1.79975	-1.62652	0.641794	0.661845	FALSE
O15355	PPM1G_HUMAN	-2.75125	-2.55164	-3.62252	-3.53652	-5.22757	-2.77163	-4.35359	-2.20171	-2.59717	-2.21744	-3.1906	-3.59198	-2.66168	-2.84353	-2.80528	-3.39941	-4.65225	-2.30351	-1.1408	-2.79592	-4.14305	-3.53833	0.642802	1.50916	FALSE
Q92526	TCPW_HUMAN	2.02308	1.7978	1.10424	2.16143	1.60668	1.46777	3.38046	2.23683	2.11916	1.20242	1.26708	2.15873	2.6153	1.53345	1.72596	2.55003	1.33792	2.79391	1.35672	2.43873	1.35166	2.29342	0.644265	3.64966	FALSE
P07900	HS90A_HUMAN	6.8656	5.83855	6.09521	5.50271	3.76748	5.7504	6.96329	5.93262	6.50913	6.83594	6.39566	6.39136	6.80918	4.56043	4.20328	5.84914	5.36465	6.24672	7.07083	5.90775	5.99962	6.88865	0.647178	1.53888	FALSE
Q9UKA8	RCAN3_HUMAN	-2.83891	-3.42537	-4.48088	-5.50646	-4.67275	-1.87386	-3.89774	-3.24669	-3.94789	-3.63944	-3.09463	-3.67952	-2.02528	-1.21173	-4.29565	-5.8976	-4.87856	-2.32987	-3.42176	-5.10886	-2.66908	-2.62177	0.648051	3.02127	FALSE
Q15785	TOM34_HUMAN	-0.634595	-0.592531	-0.329232	-0.436472	0.580551	0.065323	0.317506	0.454023	0.0764324	-0.476499	-0.102092	-0.476751	0.460762	-0.955912	-0.0181677	0.408215	-0.186663	0.399689	-0.38224	0.0639979	-0.279877	0.025678	0.655271	0.0741757	FALSE
P49721	PSB2_HUMAN	2.90765	2.62052	2.4626	2.19258	-1.88581	2.51571	3.183	3.11121	3.2885	3.07313	2.47396	2.66639	1.73279	3.40244	2.49465	2.81173	2.15177	2.92015	1.1552	0.979629	1.86776	2.09272	0.65549	2.25509	FALSE
Q9UBQ7	GRHPR_HUMAN	-0.534484	-0.994485	-0.219289	-1.16775	-3.93694	-0.984552	-0.888839	-0.747086	0.0967498	-0.0190852	0.0252506	-0.526586	-1.01636	-1.04265	-0.614271	-0.418573	-0.510216	-0.628098	-0.545021	-1.52478	-0.22082	-0.0984089	0.657214	1.10044	FALSE
P15531	NDKA_HUMAN	2.42982	2.16439	2.40096	2.26989	-4.59035	2.24795	2.99262	2.29655	2.35759	2.46118	3.0715	2.88216	1.14898	1.78015	2.13772	2.57786	0.832797	2.78223	0.716167	1.486	0.556766	2.03795	0.660796	4.05907	FALSE
Q9NSD9	SYFB_HUMAN	-0.220126	0.0922027	-1.15126	-0.0601145	0.971042	0.223662	-0.835434	0.193205	-0.615875	-0.155521	-0.443496	-0.477004	-0.474167	-1.29162	0.271271	-0.130668	-0.177236	-0.397071	-0.573568	0.687649	-0.669639	-0.352686	0.661854	0.319039	FALSE
Q6GPH6	IPIL1_HUMAN	-3.42465	-2.36975	-5.59782	-2.61606	-6.37097	-4.02704	-3.87422	-2.95925	-5.99095	-4.52978	-7.14848	-3.95086	-4.12912	-3.22379	-4.19586	-4.3323	-3.3951	-4.73298	-1.89433	-3.52181	-5.76273	-6.30329	0.680481	1.97537	FALSE
Q15831	STK11_HUMAN	-4.1731	-4.2756	-4.47705	-3.50349	-3.50011	-3.80235	-5.27777	-3.60274	-4.64006	-7.03642	-4.4322	-4.75195	-6.51787	-6.20484	-2.8648	-4.25716	-4.57018	-3.89253	-3.26607	-2.83721	-4.42495	-3.72805	0.680556	1.06028	FALSE
Q8N456	LRC18_HUMAN	-2.65884	-5.94789	-7.35746	-1.4546	-2.9764	-3.31713	-2.84994	-1.95225	-6.60745	-5.98754	-4.44554	-3.81459	-3.79419	-5.80359	-2.54184	-3.38803	-4.96809	-3.46391	-4.69126	-2.32042	-3.70453	-3.62232	0.683305	1.01757	FALSE
P01860	IGHG3_HUMAN	-4.44542	-1.65725	-2.12817	-2.07866	-5.59191	-1.30088	-1.60308	-2.03006	-3.96445	-3.96704	-2.64873	-1.19283	-1.41911	-1.31541	-0.812537	-6.36334	0.717982	-6.4337	-1.07632	-0.995597	-3.53436	-2.57341	0.686325	0.875104	FALSE
O14494	LPP1_HUMAN	-7.97628	-3.89295	-3.69455	-3.61733	-4.79891	-3.56825	-4.49548	-3.29452	-7.40482	-6.28075	-6.17972	-3.67399	-6.39278	-4.45052	-3.98733	-6.29462	-3.43384	-4.10216	-1.25352	-4.96783	-5.87861	-5.50029	0.687015	1.4005	FALSE
Q8WW43	APH1B_HUMAN	-2.53765	-2.71224	-2.67856	-2.64851	-6.15199	-2.85204	-2.31029	-2.92279	-2.51733	-2.26211	-2.87331	-2.63654	-3.28427	-1.96955	-1.55881	-2.84112	-3.35455	-3.06699	-1.57008	-7.17095	-3.68898	-3.05368	0.68768	0.751802	FALSE
P15121	ALDR_HUMAN	0.201286	-0.240928	0.11705	-0.559707	-5.29657	-0.0986771	-2.86621	-0.763697	0.255557	0.511946	0.376098	0.115556	0.187167	-0.827031	-0.908453	-0.529433	-0.186794	-2.38397	-0.407632	-0.648042	-1.20836	2.69817	0.690281	0.384285	FALSE
Q9H845	ACAD9_HUMAN	0.702991	1.00997	0.826398	1.61841	1.46755	1.2102	0.889042	1.55451	0.791078	0.480708	0.728595	1.05521	0.151436	2.80431	0.614212	0.742242	0.0575732	2.19886	-0.106713	0.278309	0.485911	1.80736	0.693037	4.26588	FALSE
Q8IZ16	CG061_HUMAN	3.41193	2.85186	3.14218	3.22149	-1.02168	2.0978	3.58674	2.87388	4.09041	3.69024	3.39286	3.39418	1.86119	5.05251	4.73416	4.05379	2.05551	1.08423	4.09707	3.21165	3.22723	1.85393	0.69504	1.43765	FALSE
Q5JU67	CI117_HUMAN	-0.246962	-0.594073	-0.479434	-0.575823	0.900095	-0.855296	-0.264124	-2.39591	-0.401922	-0.0113518	-0.314339	-0.220349	-1.05385	0.111655	0.0401356	0.251247	-0.0109701	-0.584195	-0.826114	-3.894	0.186615	-0.45594	0.697099	0.364026	FALSE
P46459	NSF_HUMAN	3.94314	3.48664	3.34391	3.6905	3.88706	3.33138	3.66856	3.46622	3.78058	4.01648	3.63574	3.844	3.5933	2.76003	4.09382	4.2506	3.13513	3.96635	3.03141	4.21413	3.40294	3.64048	0.698303	2.46176	FALSE
Q9H0C1	ZMY12_HUMAN	-2.15956	-1.77779	-2.22218	-1.80556	-0.957332	-2.27556	-2.01801	-1.69685	-2.06769	-2.45837	-2.23298	-2.01393	-2.86841	-0.910745	-1.02352	-1.75751	-0.86192	-3.07946	-2.52319	-2.25978	-1.54679	-1.89375	0.703047	2.27357	FALSE
O43813	LANC1_HUMAN	-4.40614	-0.0873254	-0.0225347	-0.574747	-3.51198	0.0540139	0.845404	0.206713	0.276039	0.13048	-0.0225635	-4.00912	-0.12181	-0.809142	-0.298365	-0.00433949	-1.22997	-5.10578	-0.645192	-3.65716	-0.716985	0.325813	0.705172	0.598176	FALSE
Q5VU65	P210L_HUMAN	6.10457	5.71144	5.55686	5.62131	6.81087	5.66666	6.57487	5.94091	6.0284	5.79853	5.60928	5.91257	5.028	7.11383	6.66248	6.28215	5.85665	4.87214	5.31065	5.32491	6.53943	5.49977	0.708442	2.57195	FALSE
P35232	PHB_HUMAN	3.02809	3.07966	3.12708	3.36339	3.89955	3.16373	3.5421	3.2012	3.17377	2.98354	2.9679	3.23875	2.25348	2.54234	3.78369	3.29415	3.96036	3.55467	1.71175	4.18856	3.03449	3.0761	0.710833	0.718822	FALSE
P09669	COX6C_HUMAN	3.22522	2.27221	2.84425	2.96303	-0.906762	1.88761	2.43735	2.51176	3.66488	3.37988	3.1848	3.66137	1.70945	2.3196	1.74903	1.59167	3.43397	2.33785	2.697	2.87562	4.0947	1.41079	0.715298	0.932698	FALSE
P07237	PDIA1_HUMAN	1.77106	1.6463	2.23216	1.78045	3.68526	1.63392	2.00614	1.9197	2.16663	2.17238	2.1618	2.72954	2.30238	1.24276	0.993151	1.77358	3.08117	3.25727	2.46396	1.7205	1.7176	4.3052	0.71606	0.917121	FALSE
O43822	CU002_HUMAN	-1.68623	-1.77929	-2.84376	-2.00112	-1.0678	-1.75587	-1.77574	-1.95022	-3.01881	-2.24645	-3.04945	-2.57703	-3.58413	-1.14301	-1.60989	-1.49722	-2.33323	-3.2245	-0.530515	-1.67613	-3.62465	-3.6498	0.717473	2770.65	FALSE
Q96PF2	TSSK2_HUMAN	1.28779	1.12926	1.45497	1.22501	-0.409842	1.67923	0.321293	1.074	1.15977	0.914949	1.24341	0.607512	1.22291	1.64596	1.20167	1.69835	0.578743	-0.717744	0.532111	1.40451	0.814677	0.363064	0.722009	1.37867	FALSE
Q9BYZ2	LDH6B_HUMAN	1.52277	0.649588	5.03626	3.8482	4.3924	4.08993	5.20058	4.08282	5.27437	1.57347	5.07901	5.227	4.24377	5.91385	2.18548	5.96567	2.96329	2.73349	3.33741	2.92208	5.13716	5.25892	0.726856	1.55099	FALSE
Q96IX5	USMG5_HUMAN	-4.12863	-2.53309	-3.56881	-2.03039	-4.95813	-1.70988	-2.63762	-2.20344	-2.80985	-3.02839	-3.29834	-3.67003	-3.8715	-1.72205	-0.819215	-6.69954	-3.26946	-4.1105	-1.92501	-1.11671	-3.59189	-5.54938	0.728928	7.63361	FALSE
Q53SZ7	PRR30_HUMAN	-1.79599	-3.01744	-3.04978	-1.2099	-0.58748	-2.56013	-2.22473	-2.77648	-5.79576	-2.30668	-3.04021	-1.84774	-3.35802	-2.07439	-2.0462	-1.72811	-3.09522	-3.06231	-2.0094	-1.19218	-4.14692	-4.23342	0.72981	0.84456	FALSE
Q15370	ELOB_HUMAN	1.57018	-1.0497	1.8064	-0.537253	-3.36839	-0.946489	1.84154	-0.81414	1.70903	1.40273	1.95445	1.796	0.52015	-0.402448	-0.625193	0.439965	-0.259517	1.33334	-0.973821	0.0487495	2.28573	-0.0236032	0.733624	0.363398	FALSE
Q8NHU2	CFA61_HUMAN	-4.48028	-2.63525	-7.03829	-1.97955	-1.31869	-2.55087	-3.19958	-2.10975	-6.65471	-7.65119	-4.84097	-4.24137	-3.6862	-4.79691	-4.58424	-3.47492	-5.07754	-3.87162	-3.56065	-3.60843	-6.07472	-4.30977	0.735608	1.99421	FALSE
P62917	RL8_HUMAN	-2.5214	-2.2428	-1.85912	-2.71953	-7.02061	-1.77953	-3.54437	-2.30309	-2.27442	-2.39917	-2.57224	-1.36784	-2.19378	-2.89609	-2.00437	-3.48755	-2.2931	-2.27279	-0.725352	-2.26022	-5.45481	-1.57225	0.736191	0.796716	FALSE
Q9UKR5	ERG28_HUMAN	0.466537	0.37209	-0.207691	0.0426226	-6.94642	-0.206007	-0.264415	-0.192853	-0.446031	0.674519	-0.404135	-0.0380916	-1.68594	0.100108	-0.180651	-0.0233383	-0.970712	-2.16426	0.239522	-1.38517	-1.30001	-0.897626	0.740257	0.356477	FALSE
Q9NVH1	DJC11_HUMAN	-1.34149	-1.28031	-1.71759	-0.727168	-3.24654	-0.844392	0.845241	-0.6093	-1.09706	-1.94079	-1.83415	-1.78622	-3.22477	1.57145	-1.02633	1.05615	-1.86576	0.362187	-0.490006	0.278341	-5.42261	-1.95172	0.743958	1.368	FALSE
O14818	PSA7_HUMAN	1.1669	1.28574	1.46326	1.13351	-0.984421	0.883517	1.54358	1.83563	1.43318	1.49971	1.24789	1.16548	-0.0947416	1.83098	1.8955	1.07136	1.42542	1.22554	0.580224	1.09012	1.23863	0.171349	0.747102	81.7789	FALSE
Q16795	NDUA9_HUMAN	-0.456733	-0.276061	-0.401895	-0.0962358	0.6496	0.121042	0.290137	0.0184243	-0.655535	-0.509354	-0.317792	-0.230744	-0.538146	0.596537	0.243474	0.275761	-0.12364	-0.315691	0.000805965	1.05386	-1.64463	-0.338463	0.753668	0.322324	FALSE
O15260	SURF4_HUMAN	-3.35628	-3.62836	-6.5728	-3.18625	-0.924392	-2.8883	-3.85382	-7.9268	-4.57136	-3.11014	-3.48917	-3.63676	-3.9698	-2.94248	-2.70787	-2.99643	-3.19173	-3.70999	-1.69776	-7.29919	-6.12538	-2.24683	0.755007	2.08543	FALSE
Q5SY80	CA101_HUMAN	-4.43478	-5.25418	-3.18135	-5.64422	-8.33951	-4.68074	-6.815	-4.84226	-4.33698	-4.47359	-4.71999	-3.65766	-4.41364	-4.53132	-5.69363	-6.6711	-2.61918	-7.71326	-6.78462	-3.20524	-5.6861	-5.01364	0.755582	1.12794	FALSE
Q9NZL4	HPBP1_HUMAN	0.14535	0.593551	0.147492	1.28711	0.692898	0.338926	0.384419	0.741776	0.217874	0.259613	-0.3842	0.449548	0.645174	0.957877	0.796195	0.627169	0.490859	0.110599	-0.0353712	-0.157614	0.503375	0.646023	0.757559	0.170144	FALSE
P20618	PSB1_HUMAN	4.13679	3.52596	3.60617	3.3679	2.97401	3.62132	4.79432	4.25037	4.43886	4.24759	3.79653	3.66905	3.24541	4.74776	3.84164	4.20959	4.03664	4.78684	2.46566	3.33334	3.54434	3.67268	0.759465	1.8221	FALSE
P14868	SYDC_HUMAN	2.72821	-2.25916	3.33503	-2.10896	-3.17198	-0.604286	-1.37163	-1.78489	-2.72057	-1.69206	2.80021	2.92341	1.13281	-2.53976	-0.553839	-2.32935	-0.779723	1.88351	-0.508846	-0.220599	-1.9388	-0.158381	0.762189	0.205343	FALSE
P08574	CY1_HUMAN	1.00996	0.429231	1.98838	1.99619	3.17169	1.938	2.4507	1.5173	1.35381	0.701731	1.91051	1.83968	1.23152	2.78459	2.3751	2.3975	1.52679	1.01883	1.18821	0.878084	2.09801	2.37604	0.762877	2.85333	FALSE
Q9UMX2	OAZ3_HUMAN	-1.04625	-0.247529	-0.908546	0.186005	-1.3824	-0.063647	-1.31869	-0.429079	-0.826032	-1.00642	-0.464418	0.326465	-0.887935	1.42146	1.32869	-0.905338	-0.935162	-2.23222	1.68545	-1.10234	-1.16489	-1.86538	0.768493	0.905466	FALSE
Q8N7X0	ADGB_HUMAN	-2.70487	-1.5569	-2.40352	-1.53643	-1.73739	-1.8757	-2.68315	-1.59171	-3.05998	-2.87201	-2.73457	-2.51691	-1.6275	-1.83538	-1.74309	-2.43172	-2.85194	-1.61814	-3.46371	-1.74704	-2.34216	-2.31779	0.769022	1.70653	FALSE
P0DKB6	MPC1L_HUMAN	0.811804	0.293367	1.63573	0.717811	0.276131	1.3673	2.0984	1.42339	2.66394	0.498978	1.57401	0.841492	1.5349	2.84872	2.72431	0.365704	-2.08936	0.936699	-0.47369	0.519581	1.95022	2.0975	0.778755	2.04694	FALSE
Q00169	PIPNA_HUMAN	0.507525	-1.37928	-2.6102	-1.53571	-2.54536	-1.79622	-5.81998	-0.225953	-1.00966	-1.09448	-1.41352	0.622604	-1.96004	0.206697	0.0941546	-0.559506	-1.92046	-3.56674	-2.28155	-2.71766	-1.28907	-3.11199	0.780142	4.55801	FALSE
Q9C002	NMES1_HUMAN	3.25834	2.48631	3.45031	2.02414	3.09048	1.9819	3.02402	2.61615	3.56997	3.26065	3.05844	3.69171	2.79111	3.96933	3.52446	2.84924	0.623065	1.41114	2.55319	3.56059	4.1729	3.10989	0.782046	5.16526	FALSE
P39019	RS19_HUMAN	-4.48767	-4.92259	-3.45499	-3.56499	-2.21463	-5.17831	-3.44161	-3.82328	-3.08134	-3.13507	-5.3756	-4.97702	-4.84569	-4.71466	-4.45176	-5.37569	-3.17629	-3.82295	-3.74303	-2.9087	-3.16557	-2.33237	0.783343	7.96532	FALSE
Q02878	RL6_HUMAN	-0.826404	-0.383654	-1.63516	-0.238205	-0.603679	-0.671524	-2.98908	-0.333084	-1.7333	-1.45113	-1.06629	-1.30754	-0.735446	-0.95432	-1.10265	-2.00721	-2.44883	-0.778832	1.73325	0.393997	-2.28642	-1.61965	0.785018	0.45643	FALSE
P16615	AT2A2_HUMAN	-1.26201	-1.67241	-0.8982	-1.87402	-7.80325	-1.58992	-1.55985	-1.90355	-1.00894	-1.03842	-1.47112	-1.03715	-1.38502	-2.7143	-1.86079	-2.24235	-2.43062	-3.58733	-0.756783	-3.37957	-1.92399	-0.737012	0.793531	1.25005	FALSE
Q8TBZ2	MYBPP_HUMAN	-2.43748	-2.51423	-1.27397	-2.91118	-7.40567	-2.15913	-4.59663	-2.95015	-1.98951	-2.29973	-5.21825	-2.5417	-2.08529	-4.59826	-3.15743	-3.26209	-3.04076	-5.28916	-3.73669	-2.64343	-2.8002	-2.86812	0.800067	1.1712	FALSE
Q99436	PSB7_HUMAN	3.16342	2.27913	2.63459	2.06543	-0.98843	2.54858	3.09464	3.1216	3.40616	3.24055	2.70849	2.82375	1.884	3.65707	3.14961	3.14387	2.24506	2.92555	1.36361	1.17471	2.01828	2.39132	0.800142	5.26463	FALSE
A4QMS7	CE049_HUMAN	-2.05243	-1.44664	-0.921555	-1.42021	-0.678783	-2.60862	-3.3847	-3.00269	-1.88678	-1.5944	-1.55288	-1.44989	-3.52299	2.20633	1.94007	-7.31134	-3.34066	-3.7232	1.88187	1.35273	-2.5438	-2.88212	0.806793	4.57754	FALSE
P68400	CSK21_HUMAN	3.1433	2.64491	2.09907	2.67013	2.84769	2.67864	3.28865	2.68978	1.68421	2.44603	2.10555	2.12871	2.60999	2.36076	2.35182	2.33198	2.13047	2.9124	2.61133	2.67763	2.32641	2.64507	0.808651	5.62535	FALSE
Q5TA50	CPTP_HUMAN	0.0814749	0.872331	-0.77054	0.584777	1.01837	-0.226713	0.184484	0.835133	-0.350819	-0.0853357	-1.29995	-0.317908	-0.195035	1.60325	0.264256	0.842029	-0.568159	0.420996	-0.448458	0.0560002	-0.225426	-0.580016	0.809278	0.0335096	FALSE
Q5T681	CJ062_HUMAN	-1.14796	-1.61386	-0.403792	-1.48953	-5.97127	-1.32814	-3.56094	-1.99776	-0.648268	-0.880247	-0.603259	-0.627085	-1.50533	0.0131664	-1.36341	-0.906105	-1.72151	-4.54197	-2.71962	-3.41377	-0.277392	-2.03325	0.810312	1.95302	FALSE
P40429	RL13A_HUMAN	-9.31435	-0.583572	-3.45709	-0.966695	-4.21433	-1.3272	-6.57485	0.338205	-5.29224	-0.803675	-1.02057	-1.16125	-3.58416	-5.74108	1.44761	-7.4762	-4.01674	-2.87345	1.92095	-3.58083	-4.60887	-3.12266	0.813845	1.14353	FALSE
Q96M95	CCD42_HUMAN	0.0545979	-0.785819	-0.357294	0.0163341	0.415381	-0.245938	-0.473124	-0.436143	-0.472419	-0.408487	-0.196022	-0.393121	-0.242031	-0.044224	-0.263247	-0.357896	-0.657087	-0.691478	-0.249488	0.380693	-0.187844	-0.751094	0.815878	0.157643	FALSE
Q8TDL5	BPIB1_HUMAN	-2.18107	-0.634568	-0.609204	-1.46259	-0.0740949	-1.45748	-1.17142	-0.964343	-1.28378	-1.25117	-1.47668	-0.568299	-1.55231	-1.55484	-1.65206	-2.45143	-1.1304	0.492433	0.995962	-2.10066	-0.518037	-0.637829	0.820196	1.66184	FALSE
Q9BTW9	TBCD_HUMAN	-3.54463	-4.54422	-4.22508	-1.61585	-1.46468	-3.11475	-2.4557	-1.93448	-3.29447	-4.21884	-4.10109	-2.55664	-2.88401	-2.54156	-4.09342	-3.70856	-3.63817	-3.65245	-2.45303	-2.923	-3.67363	-2.20893	0.822923	1.47506	FALSE
P49589	SYCC_HUMAN	-2.06162	-3.52289	-0.887824	-2.02802	-6.88068	-2.20971	-4.88478	-2.30021	-1.83106	-1.49229	-1.40659	-3.9089	-2.6795	-2.98249	-3.89066	-1.3037	-3.09235	-2.00889	-3.59981	-1.46266	-4.34166	-3.88881	0.824694	0.912558	FALSE
P21266	GSTM3_HUMAN	7.12382	7.2898	6.89669	7.09755	6.48264	7.03648	6.63777	6.78592	6.51497	7.27281	6.81473	6.86448	6.87193	8.55387	7.14241	7.75521	6.41865	5.85643	6.62877	5.58872	6.61633	7.00948	0.829396	3.52194	FALSE
O00505	IMA4_HUMAN	0.603839	0.602239	-0.45374	-0.702278	0.660275	0.0609657	0.531531	0.367437	0.035538	0.71555	0.126576	-0.230086	0.494999	-0.111698	0.219499	0.630963	0.27374	-0.402338	-0.652626	-0.336817	0.266821	1.0873	0.830359	0.0552566	FALSE
Q8N6Q1	TMC5A_HUMAN	-1.56278	-0.958841	-1.43652	-0.917759	-3.61603	-0.720854	-0.748024	-0.54284	-0.792097	-1.4442	-1.01824	-1.96322	-1.64509	-0.724421	-1.21145	-0.207014	-3.07509	-0.974964	-1.88605	-1.19797	0.673312	-1.99463	0.831668	2.4321	FALSE
P62191	PRS4_HUMAN	1.01975	0.664829	-0.0317693	0.395027	1.02269	1.08828	1.31418	0.809394	0.962481	0.988199	0.438464	0.293786	0.587453	-0.139796	0.311533	1.05216	0.818146	1.63787	0.262307	1.81993	0.42726	0.245809	0.841546	2.8621	FALSE
Q14019	COTL1_HUMAN	-6.6028	-2.97331	-2.50234	-1.90253	-8.56699	-1.63344	-3.88503	-2.13705	-2.78032	-8.31435	-1.73908	-2.82126	-1.92656	-1.37114	-6.39328	-7.2745	-2.68205	-7.6739	-5.89912	-3.43298	-0.915486	-2.80049	0.844615	2.292	FALSE
Q8NA69	CS045_HUMAN	-3.05123	-3.67503	-2.79712	-2.47268	-5.00744	-3.12668	-5.70219	-3.14917	-3.37647	-3.43536	-2.78364	-2.72266	-1.12615	-4.97155	-4.67192	-5.45424	-2.46674	-4.45973	-2.91226	-3.78532	-0.426076	-3.03003	0.846405	0.934295	FALSE
Q9Y547	IFT25_HUMAN	-1.63567	-0.37226	-3.17739	-3.43648	-3.29807	-3.01325	-3.09756	-3.24212	-5.82878	-1.69618	-1.70656	-2.50162	-3.57473	-2.11865	-2.39229	-4.77842	-3.11198	-3.89474	-2.47453	-1.51532	-1.30995	-3.35813	0.848967	0.889656	FALSE
Q9NQ48	LZTL1_HUMAN	1.5924	1.09058	0.955261	0.936935	-1.73614	0.943817	1.89593	1.34311	1.05476	1.28624	1.26067	0.899093	1.12408	0.351735	0.155811	0.912686	1.00394	1.41661	0.386994	1.55056	1.1942	0.900044	0.849835	0.983226	FALSE
Q9BWH2	FUND2_HUMAN	2.34522	1.84439	2.53851	2.58502	-2.88216	2.38096	1.51873	2.23919	2.34986	2.26971	2.15232	2.59135	0.926561	2.67784	2.28449	2.48097	1.34873	1.869	1.51732	2.40601	2.48054	1.25173	0.85271	1.29445	FALSE
P49720	PSB3_HUMAN	2.09357	2.50853	1.20315	2.07554	3.51224	2.48359	2.73357	3.07552	1.79964	1.88787	1.46823	1.46894	1.39558	3.31346	2.57789	2.8265	2.27438	2.35009	1.99866	1.9464	1.22904	1.49278	0.859984	1.07879	FALSE
Q8WY22	BRI3B_HUMAN	-1.41147	-1.36072	-2.03255	-1.40086	-0.545627	-1.77332	-2.39756	-2.79805	-0.305741	-1.04866	-2.29343	-1.66523	-1.22724	-1.24213	-1.25717	-1.14147	-3.38755	-1.35832	-0.557425	-1.7643	-2.50776	-2.00437	0.860927	6.3994	FALSE
Q5T5S1	CC183_HUMAN	-1.09774	-1.38015	-2.35694	-1.59781	0.000911793	-1.80903	-1.266	-1.91392	-1.83063	-1.26539	-1.11911	-1.59026	-2.26785	-0.61245	-2.31166	-0.882738	-1.51926	-1.02895	-1.97505	-1.4416	-1.2658	-1.48087	0.863442	0.919195	FALSE
Q16563	SYPL1_HUMAN	3.94118	3.7733	3.06097	3.56556	4.74467	3.54364	4.46017	3.98353	3.86709	4.02129	3.21049	3.40392	3.69947	4.87667	4.93086	4.37726	3.68912	4.22029	3.44183	2.80304	3.0227	3.37176	0.864242	3.21226	FALSE
A6NFE3	EFC10_HUMAN	-2.00338	-0.123974	-1.91385	-0.112061	-0.97101	-0.642403	-2.2544	0.0156836	-2.13042	-2.38369	-2.60769	-1.83007	-7.03204	-1.14106	0.480245	-2.20657	-0.143477	-0.32826	-0.0321181	0.39683	-0.531959	-2.37849	0.867069	1.10762	FALSE
P62330	ARF6_HUMAN	1.598	1.47098	0.678909	1.38447	1.89058	1.13087	1.47302	1.49014	1.15017	1.29502	0.760915	1.11445	0.68234	1.27968	2.45599	1.54577	1.36581	1.23308	0.716743	2.21621	0.776365	0.942882	0.867179	86.3467	FALSE
P34949	MPI_HUMAN	-5.44449	-1.21685	-4.24427	-2.31603	-3.76233	-1.43808	-2.32207	-1.38754	-1.89627	-1.7713	-2.01956	-2.49061	-1.56971	-2.57752	-1.26992	-1.90195	-5.84986	-2.82127	-2.74037	-1.30645	-2.68246	-3.47805	0.869707	3.891	FALSE
P28070	PSB4_HUMAN	3.10522	2.74721	2.15071	2.15194	2.28749	2.52068	2.83232	2.96259	2.99859	3.09626	2.49725	2.60173	2.00349	3.76712	3.1599	2.59491	2.56385	3.19538	1.80401	3.04426	2.57801	2.25546	0.870002	69.2652	FALSE
Q13595	TRA2A_HUMAN	-3.9906	-3.68958	-1.19485	-5.26367	-4.11276	-1.41029	-1.72159	-1.16576	-2.66381	-3.45439	-3.0915	-1.03741	-1.492	-4.22035	-3.22768	-4.19102	-1.15195	-3.73715	-1.12896	-1.72305	-3.40148	-3.99384	0.873923	42.011	FALSE
P05386	RLA1_HUMAN	0.372217	0.589094	-0.220795	0.476075	2.51256	0.43468	1.31304	0.56688	-0.315421	0.236335	0.731517	0.283373	2.04495	0.693249	-2.14521	0.0869924	-0.34566	3.19923	1.03649	-0.0323273	-0.010123	2.07165	0.875743	0.536851	FALSE
Q8N0W7	FMR1N_HUMAN	-0.0931612	-1.73589	1.70972	-1.10601	-8.84336	-1.86394	-1.99452	-2.87532	1.14175	0.946382	1.15568	1.89868	-0.0498791	0.65726	-1.26659	-0.333893	-0.623062	-1.7671	-4.76591	-3.05481	-0.736877	0.546932	0.875807	4.05309	FALSE
O60309	L37A3_HUMAN	-6.71936	-6.06896	-5.0045	-9.13375	-8.09539	-4.51149	-7.17483	-3.44279	-6.07123	-8.05141	-5.70875	-6.29108	-6.71611	-6.37686	-6.4897	-6.98159	-6.77321	-6.01339	-6.2607	-7.08704	-5.23227	-6.43294	0.882401	1.67801	FALSE
Q8TC56	FA71B_HUMAN	5.26184	4.33104	5.51082	4.59288	5.17168	4.26539	5.62893	4.67476	5.4911	4.96254	5.24547	5.34941	3.28243	6.38262	5.61303	6.44286	3.88247	4.7105	4.0432	5.42117	6.30982	3.77473	0.886654	6.95193	FALSE
P63167	DYL1_HUMAN	5.36631	-4.2554	5.83639	-3.12517	-3.85389	-0.488298	5.43866	-1.93841	5.54615	5.68031	5.5376	5.25028	3.31683	4.93681	-0.135322	4.69601	-1.76913	3.66151	-1.36169	-1.71129	3.50775	3.45331	0.889863	0.608516	FALSE
Q9H492	MLP3A_HUMAN	-0.0163402	-0.289249	-0.264977	-0.381404	-4.05852	-0.643916	-0.0127127	-0.112387	0.174707	-0.0887658	-0.510014	-0.248777	-0.490119	-0.222478	-0.9986	-1.13605	-0.236217	-0.824965	-0.696193	1.25427	0.331246	-1.84288	0.906854	0.783082	FALSE
Q8WUK0	PTPM1_HUMAN	1.18255	0.437871	1.54002	0.968283	-1.97269	1.33187	0.711995	0.632734	1.41315	1.17011	1.50221	0.617547	0.426988	0.964598	1.20069	0.90705	1.90425	0.240797	0.965433	0.926483	0.381726	0.396716	0.913178	4.60293	FALSE
Q9UKU0	ACSL6_HUMAN	2.98259	3.14504	1.93515	2.64774	2.79158	2.55955	2.60465	3.01251	2.51882	2.7245	2.15099	2.47046	2.29758	2.97655	2.86428	2.71615	2.67984	1.73285	2.73411	2.68687	2.42699	3.00194	0.914135	1.52686	FALSE
Q9Y3D6	FIS1_HUMAN	-1.66007	-1.15171	-2.80177	-1.03479	-0.0183883	-2.14756	-1.88068	-0.999037	-1.99409	-2.05505	-2.71337	-1.74414	-2.81953	-0.812655	-0.348133	-2.36794	-0.486594	-2.85842	-1.22677	-0.868439	-2.49741	-2.97145	0.915741	3.80004	FALSE
O75251	NDUS7_HUMAN	-0.757163	-1.94978	-1.19737	-1.21743	-0.493776	-1.62241	-0.299151	-1.33166	-0.310601	-0.950042	-0.990054	-1.37485	-0.84263	-0.54727	-0.538801	-0.399962	-1.27124	-1.10455	-2.06835	-1.10436	-1.34341	-0.966791	0.917878	0.758756	FALSE
Q8TCT9	HM13_HUMAN	-3.77926	-2.79829	-3.00338	-2.2758	-6.05683	-2.43069	-5.7449	-2.94972	-2.66592	-3.01438	-2.32995	-2.38188	-1.99974	-5.02248	-2.64278	-6.61534	-4.18724	-0.974546	-0.988628	-4.80525	-3.17808	-1.80628	0.926066	1.54968	FALSE
Q9NVF9	EKI2_HUMAN	-2.49178	-2.06068	-5.04157	-2.77071	-4.37169	-2.73574	-3.07738	-2.53912	-7.45116	-2.50057	-3.70952	-3.79127	-2.7868	-4.39945	-2.17744	-2.54755	-3.69393	-3.83576	-6.92114	-3.83656	-1.96834	-3.8668	0.927363	1.03879	FALSE
P62140	PP1B_HUMAN	0.692641	0.202339	0.939019	0.214591	-2.75728	0.485436	1.03861	0.214738	0.667209	0.760877	0.908489	0.647628	0.396783	0.815579	0.652085	1.40042	0.119596	0.348898	-0.696051	-1.38123	0.42553	0.908779	0.929653	0.202476	FALSE
Q9UM54	MYO6_HUMAN	0.434722	-2.2491	-0.182756	-1.42113	-0.40244	-1.39723	0.336801	-1.91307	0.0380473	0.57736	-1.58652	1.08494	-1.33656	-1.23521	-0.813477	0.682349	-0.64578	-0.703539	-0.141397	-0.394623	-0.0562169	-0.577082	0.930386	4.99024	FALSE
Q8N0U8	VKORL_HUMAN	-1.74698	-0.567766	-3.2921	-0.372492	-1.07514	-0.178408	-2.01617	-0.618491	-2.45373	-2.43702	-2.16156	-2.65823	-3.03933	-2.71926	-0.2765	-2.11391	-0.735534	-2.49883	0.464428	-1.68838	-1.8746	-2.23465	0.931688	1.48737	FALSE
P61956	SUMO2_HUMAN	-0.66783	-1.73562	0.364746	-1.34649	-4.2313	-0.334227	0.891586	-0.841911	0.61736	-0.384964	0.421506	-0.468288	1.00338	-0.693214	-0.897668	-1.09707	-2.28866	-0.524066	1.18102	-2.64312	-0.00221546	0.0154032	0.9326	0.567409	FALSE
P34896	GLYC_HUMAN	0.170275	0.386401	-0.109227	0.651477	-4.07896	-0.154761	-1.90353	0.330698	0.306091	0.384226	-0.152503	0.605785	-0.593061	-0.167726	0.978824	0.132504	-0.0600701	-1.34119	-1.3845	0.0869254	0.092969	-0.313604	0.934205	0.697589	FALSE
Q9NY87	SPNXC_HUMAN	3.33055	3.40115	2.71331	3.71207	3.69281	2.34611	4.07716	2.94781	2.97693	3.55756	2.90331	4.31163	2.59924	2.4281	3.19251	4.8881	-0.0879816	5.24877	3.94097	5.26422	2.97512	3.27005	0.935122	2.13859	FALSE
Q9NX63	MIC19_HUMAN	-6.09871	-2.63595	-4.88751	-2.85088	-4.15309	-2.7197	-4.42623	-2.52255	-4.81477	-5.92533	-5.09585	-5.82001	-5.41938	-3.45298	-3.46282	-5.47786	-4.08974	-5.38822	-5.1291	-2.88331	-3.68471	-4.69922	0.939091	8.686	FALSE
Q9P225	DYH2_HUMAN	1.3635	1.51058	1.42232	1.64098	2.173	1.57647	1.35921	1.59038	1.36989	0.905363	1.02306	1.44105	1.73666	1.51588	1.69752	1.04968	1.51212	1.90875	0.970767	1.74172	1.37267	0.871145	0.94392	0.988033	FALSE
P61981	1433G_HUMAN	-4.01296	-1.59814	-4.82082	-2.40584	-6.79523	-1.81505	-6.36891	-2.29695	-3.11743	-3.30846	-2.89823	-3.31731	-5.55024	-3.29562	-2.47712	-5.09838	-2.62615	-3.40325	-2.48175	-3.2522	-4.23252	-3.64244	0.944672	3.28643	FALSE
Q7Z745	MRO2B_HUMAN	-1.74192	-1.26463	-3.97833	-1.54311	-1.05326	-3.09336	-2.68861	-1.89356	-2.77539	-2.02714	-4.29353	-2.37182	-2.45866	-2.13804	-1.34741	-2.01545	-0.905688	-2.38711	-2.1999	-1.01817	-4.43028	-4.83061	0.967387	0.800696	FALSE
P24158	PRTN3_HUMAN	-3.62888	-1.35743	-3.17219	-0.152141	2.33089	-1.50195	-5.99494	-3.65465	-4.03024	-3.92285	-0.593375	-1.65574	-0.917281	-2.74267	-3.23648	-7.15472	4.19421	-2.38808	-3.03081	-3.29694	0.945823	-4.68757	0.967891	0.989358	FALSE
P51149	RAB7A_HUMAN	0.546157	0.825615	0.00201432	0.851522	1.82635	0.225587	-0.290159	0.330208	0.511679	0.59785	0.20943	0.379883	0.551465	-0.612182	0.531895	0.0965177	0.975243	0.431151	0.61776	1.31067	0.789284	0.410493	0.968749	0.582545	FALSE
O75694	NU155_HUMAN	4.37626	4.04344	4.01296	4.11945	4.99106	4.29591	4.76056	4.24751	4.33289	4.26831	4.07842	4.32609	3.63348	5.20183	4.95511	5.17062	4.31932	3.56967	3.47811	3.82486	4.71236	4.41295	0.975076	1.78628	FALSE
Q68G75	LEMD1_HUMAN	-2.20516	-2.12746	-5.68233	-2.98309	-1.79435	-2.33401	-2.22469	-1.88219	-2.4546	-1.93634	-2.8307	-3.18939	-3.94498	-0.984402	-1.83204	-1.59942	-2.3695	-3.72951	0.185468	-3.28394	-3.72521	-5.26151	0.976072	3.15183	FALSE
Q96A05	VATE2_HUMAN	0.469773	0.474771	-0.183561	0.147414	0.849412	0.00207089	-0.166144	0.0686288	-0.088176	0.10945	-0.226861	-0.310399	-0.452231	0.596402	0.719592	0.332369	0.148091	-0.242363	-0.449029	0.379305	0.656523	-0.789686	0.976528	0.0745	FALSE
P28072	PSB6_HUMAN	3.1227	2.88608	3.0969	2.48406	-3.69386	2.83091	3.68967	3.34495	3.69731	3.3927	3.16589	3.12003	2.00484	3.77311	3.43918	3.14768	3.16724	3.11603	1.08326	1.20966	2.67349	2.15974	0.98023	1.94561	FALSE
P00558	PGK1_HUMAN	2.10602	1.9049	1.9722	1.87675	2.26119	2.08711	1.82733	1.86638	2.0792	2.215	2.35992	1.98128	1.59218	1.37154	1.40984	2.1642	1.9691	2.76654	2.61886	2.3865	1.714	2.41846	0.981419	0.885462	FALSE
O00487	PSDE_HUMAN	1.32243	1.38447	0.949175	1.19241	1.06393	1.42449	1.76686	1.58721	1.60294	1.46412	1.30371	1.10767	1.078	1.43367	1.40482	1.77398	1.5078	2.35998	0.837908	1.2703	0.826924	0.945059	0.981786	0.796139	FALSE
Q8IYR0	CF165_HUMAN	-2.27086	-1.87699	-2.47257	-2.03763	-1.16735	-2.07542	-1.59272	-1.75412	-2.79775	-2.53665	-2.22248	-2.00333	-2.34937	-1.46894	-1.75693	-2.01705	-2.41902	-2.50169	-2.15577	-1.74502	-1.66538	-2.63108	0.983935	5.68585	FALSE
O75306	NDUS2_HUMAN	-1.41271	-1.46904	-0.883136	-0.443098	0.0744003	-0.995141	-0.958201	-0.639244	-1.0511	-1.76061	-1.27939	-1.27697	-0.982814	-0.406921	0.0850151	-0.902794	-1.03302	-1.65657	-1.6678	-1.61692	-0.924074	-1.01015	0.986881	0.653892	FALSE
P49821	NDUV1_HUMAN	-0.712656	-0.0302697	-0.722286	-0.135283	-3.54082	-0.148332	-1.48245	-0.16274	-0.851658	-1.03802	-0.950585	-0.26259	-0.960618	-0.252115	-0.560751	0.0701172	-0.476862	-2.31047	-1.30953	-1.38937	-0.46123	-0.764861	0.988967	0.902747	FALSE
P53367	ARFP1_HUMAN	-1.90277	-1.61746	-2.94922	-1.39898	-0.331007	-1.3678	-1.54619	-1.35563	-2.64823	-2.12549	-2.06271	-1.86566	-1.67402	-3.13203	-1.48	-1.5942	-0.828075	-1.327	-2.96686	-0.754145	-2.07398	-1.78337	0.992697	1.35559	FALSE
Q9Y266	NUDC_HUMAN	0.90613	0.710551	0.364243	0.95696	-2.97204	0.535929	0.605539	1.02688	1.11188	1.18184	0.642163	0.788144	1.12862	0.0276256	-0.0512327	-0.0263731	0.440262	0.663197	0.522743	0.619237	0.87615	0.713046	0.993357	0.768771	FALSE
Q5SRN2	CF010_HUMAN	0.652619	-0.50603	0.461712	-1.72565	-7.46475	-1.02515	-2.99639	-1.82406	0.0165599	0.0494483	0.0604904	-0.874988	-1.15149	-0.197211	0.0809292	-0.120748	-1.93364	-5.62466	-1.03374	-0.0981892	-0.47521	-2.06838	0.997761	3.28103	FALSE
